# Supplementary material for: easyFulcrum: An R package to process and analyze ecological sampling data generated using the Fulcrum mobile application
Source: PLoS One. 2021 Oct 6;16(10):e0254293. doi: 10.1371/journal.pone.0254293 (PMC8494344; doi:10.1371/journal.pone.0254293)
Supplement: S1 Data — (CSV) [file pone.0254293.s001.csv]

project	c_label	s_label	species_id	strain_name	collection_by	collection_datetime_UTC	collection_date_UTC	collection_local_time	collection_fulcrum_latitude	collection_fulcrum_longitude	exif_gps_latitude	exif_gps_longitude	collection_latitude	collection_longitude	collection_lat_long_method	collection_lat_long_method_diff	fulcrum_altitude	exif_gps_altitude	collection_altitude	collection_altitude_method	collection_location	collection_island	collection_trail	landscape	sky_view	ambient_humidity	substrate	substrate_notes	substrate_other	raw_ambient_temperature	proc_ambient_temperature	raw_substrate_temperature	proc_substrate_temperature	gridsect	gridsect_index	gridsect_radius	grid_sect_direction	sample_photo1	sample_photo1_processed_url	orig_file_name	new_file_name	thumb_file_name	sample_photo2	sample_photo2_processed_url	orig_file_name2	new_file_name2	thumb_file_name2	sample_photo3	sample_photo3_processed_url
hawaii2017	C-0006	S-05001			erik.andersen@northwestern.edu	2017-08-02T10:21:09Z	2017-08-02	37260	21.30328628	-157.724273	21.3063555555556	-157.723377777778	21.3063555555556	-157.723377777778	photo	354.060398496659	126.6608734	144.232786885246	144.232786885246	photo	Kuliouou Ridge Trail	Oahu		Wild forest	Partially Obstructed	65.1	Leaf litter			29.5	29.5	25	25	no				940fc518-17f6-4e83-809d-0092f5a4c1c2	https://storage.googleapis.com/elegansvariation.org/photos/hawaii2017/C-0006.jpg	/Users/tim/Dropbox/AndersenLab/LabFolders/Tim/projects/easyFulcrum-2017AugustHawaii/data/raw/fulcrum/photos/940fc518-17f6-4e83-809d-0092f5a4c1c2.jpg	/Users/tim/Dropbox/AndersenLab/LabFolders/Tim/projects/easyFulcrum-2017AugustHawaii/data/processed/fulcrum/photos/C-0006.jpg	/Users/tim/Dropbox/AndersenLab/LabFolders/Tim/projects/easyFulcrum-2017AugustHawaii/data/processed/fulcrum/photos/thumbnails/C-0006.jpg
hawaii2017	C-0046	S-05008			erik.andersen@northwestern.edu	2017-08-02T09:55:57Z	2017-08-02	35700	21.30645622	-157.7240931	21.306325	-157.724197222222	21.306325	-157.724197222222	photo	18.1654730421913	62.34589958	100.684466019417	100.684466019417	photo	Kuliouou Ridge Trail	Oahu		Wild forest	Partially Obstructed	72.4	Rotting fruit			28.1	28.1	24.3	24.3	no				97ec3843-f7ce-4dc5-8b54-8d2d5de41856	https://storage.googleapis.com/elegansvariation.org/photos/hawaii2017/C-0046.jpg	/Users/tim/Dropbox/AndersenLab/LabFolders/Tim/projects/easyFulcrum-2017AugustHawaii/data/raw/fulcrum/photos/97ec3843-f7ce-4dc5-8b54-8d2d5de41856.jpg	/Users/tim/Dropbox/AndersenLab/LabFolders/Tim/projects/easyFulcrum-2017AugustHawaii/data/processed/fulcrum/photos/C-0046.jpg	/Users/tim/Dropbox/AndersenLab/LabFolders/Tim/projects/easyFulcrum-2017AugustHawaii/data/processed/fulcrum/photos/thumbnails/C-0046.jpg
hawaii2017	C-0038	S-05019			erik.andersen@northwestern.edu	2017-08-02T11:49:23Z	2017-08-02	42540	21.31215972	-157.7216547	21.3121388888889	-157.721691666667	21.3121388888889	-157.721691666667	photo	4.48046394636112	382.6465378	389.258064516129	389.258064516129	photo	Kuliouou Ridge Trail	Oahu		Wild forest	Partially Obstructed	71.1	Leaf litter			26.7	26.7	22.8	22.8	no				2ed11eaf-b62c-4fd8-9ed1-b2fc7b3bc48d	https://storage.googleapis.com/elegansvariation.org/photos/hawaii2017/C-0038.jpg	/Users/tim/Dropbox/AndersenLab/LabFolders/Tim/projects/easyFulcrum-2017AugustHawaii/data/raw/fulcrum/photos/2ed11eaf-b62c-4fd8-9ed1-b2fc7b3bc48d.jpg	/Users/tim/Dropbox/AndersenLab/LabFolders/Tim/projects/easyFulcrum-2017AugustHawaii/data/processed/fulcrum/photos/C-0038.jpg	/Users/tim/Dropbox/AndersenLab/LabFolders/Tim/projects/easyFulcrum-2017AugustHawaii/data/processed/fulcrum/photos/thumbnails/C-0038.jpg
hawaii2017	C-0057	S-05013			erik.andersen@northwestern.edu	2017-08-02T12:04:53Z	2017-08-02	43440	21.31407868	-157.7225016	21.3142138888889	-157.7226	21.3142138888889	-157.7226	photo	18.1845617319652	424.0191574	436.260981912145	436.260981912145	photo	Kuliouou Ridge Trail	Oahu		Wild forest	Partially Obstructed	81.5	Rotting fruit			25.3	25.3	22	22	no				e7102b1c-9749-4016-977c-44c9aa9cd313	https://storage.googleapis.com/elegansvariation.org/photos/hawaii2017/C-0057.jpg	/Users/tim/Dropbox/AndersenLab/LabFolders/Tim/projects/easyFulcrum-2017AugustHawaii/data/raw/fulcrum/photos/e7102b1c-9749-4016-977c-44c9aa9cd313.jpg	/Users/tim/Dropbox/AndersenLab/LabFolders/Tim/projects/easyFulcrum-2017AugustHawaii/data/processed/fulcrum/photos/C-0057.jpg	/Users/tim/Dropbox/AndersenLab/LabFolders/Tim/projects/easyFulcrum-2017AugustHawaii/data/processed/fulcrum/photos/thumbnails/C-0057.jpg
hawaii2017	C-0068	S-05009			erik.andersen@northwestern.edu	2017-08-02T10:14:40Z	2017-08-02	36840	21.29469619	-157.7255904	21.3071	-157.72425	21.3071	-157.72425	photo	1387.76648506918	120.9846115	131.3264604811	131.3264604811	photo	Kuliouou Ridge Trail	Oahu		Wild forest	Partially Obstructed	66.7	Leaf litter	Grub in seed pod		29.5	29.5	27.3	27.3	no				d994089b-fa08-4be7-af69-046257f2c537	https://storage.googleapis.com/elegansvariation.org/photos/hawaii2017/C-0068.jpg	/Users/tim/Dropbox/AndersenLab/LabFolders/Tim/projects/easyFulcrum-2017AugustHawaii/data/raw/fulcrum/photos/d994089b-fa08-4be7-af69-046257f2c537.jpg	/Users/tim/Dropbox/AndersenLab/LabFolders/Tim/projects/easyFulcrum-2017AugustHawaii/data/processed/fulcrum/photos/C-0068.jpg	/Users/tim/Dropbox/AndersenLab/LabFolders/Tim/projects/easyFulcrum-2017AugustHawaii/data/processed/fulcrum/photos/thumbnails/C-0068.jpg
hawaii2017	C-0068	S-05018			erik.andersen@northwestern.edu	2017-08-02T10:14:40Z	2017-08-02	36840	21.29469619	-157.7255904	21.3071	-157.72425	21.3071	-157.72425	photo	1387.76648506918	120.9846115	131.3264604811	131.3264604811	photo	Kuliouou Ridge Trail	Oahu		Wild forest	Partially Obstructed	66.7	Leaf litter	Grub in seed pod		29.5	29.5	27.3	27.3	no				d994089b-fa08-4be7-af69-046257f2c537	https://storage.googleapis.com/elegansvariation.org/photos/hawaii2017/C-0068.jpg	/Users/tim/Dropbox/AndersenLab/LabFolders/Tim/projects/easyFulcrum-2017AugustHawaii/data/raw/fulcrum/photos/d994089b-fa08-4be7-af69-046257f2c537.jpg	/Users/tim/Dropbox/AndersenLab/LabFolders/Tim/projects/easyFulcrum-2017AugustHawaii/data/processed/fulcrum/photos/C-0068.jpg	/Users/tim/Dropbox/AndersenLab/LabFolders/Tim/projects/easyFulcrum-2017AugustHawaii/data/processed/fulcrum/photos/thumbnails/C-0068.jpg
hawaii2017	C-0049	S-05014			erik.andersen@northwestern.edu	2017-08-02T10:25:58Z	2017-08-02	37500	21.2966061	-157.7256051	21.3065611111111	-157.723155555556	21.3065611111111	-157.723155555556	photo	1136.93478266213	147.7515259	152.170520231214	152.170520231214	photo	Kuliouou Ridge Trail	Oahu		Wild forest	Partially Obstructed	66.2	Leaf litter			29.5	29.5	26.6	26.6	no				095ecd64-4af2-4ccf-81fc-c57c50d89b53	https://storage.googleapis.com/elegansvariation.org/photos/hawaii2017/C-0049.jpg	/Users/tim/Dropbox/AndersenLab/LabFolders/Tim/projects/easyFulcrum-2017AugustHawaii/data/raw/fulcrum/photos/095ecd64-4af2-4ccf-81fc-c57c50d89b53.jpg	/Users/tim/Dropbox/AndersenLab/LabFolders/Tim/projects/easyFulcrum-2017AugustHawaii/data/processed/fulcrum/photos/C-0049.jpg	/Users/tim/Dropbox/AndersenLab/LabFolders/Tim/projects/easyFulcrum-2017AugustHawaii/data/processed/fulcrum/photos/thumbnails/C-0049.jpg
hawaii2017	C-0049	S-05015			erik.andersen@northwestern.edu	2017-08-02T10:25:58Z	2017-08-02	37500	21.2966061	-157.7256051	21.3065611111111	-157.723155555556	21.3065611111111	-157.723155555556	photo	1136.93478266213	147.7515259	152.170520231214	152.170520231214	photo	Kuliouou Ridge Trail	Oahu		Wild forest	Partially Obstructed	66.2	Leaf litter			29.5	29.5	26.6	26.6	no				095ecd64-4af2-4ccf-81fc-c57c50d89b53	https://storage.googleapis.com/elegansvariation.org/photos/hawaii2017/C-0049.jpg	/Users/tim/Dropbox/AndersenLab/LabFolders/Tim/projects/easyFulcrum-2017AugustHawaii/data/raw/fulcrum/photos/095ecd64-4af2-4ccf-81fc-c57c50d89b53.jpg	/Users/tim/Dropbox/AndersenLab/LabFolders/Tim/projects/easyFulcrum-2017AugustHawaii/data/processed/fulcrum/photos/C-0049.jpg	/Users/tim/Dropbox/AndersenLab/LabFolders/Tim/projects/easyFulcrum-2017AugustHawaii/data/processed/fulcrum/photos/thumbnails/C-0049.jpg
hawaii2017	C-0049	S-05016			erik.andersen@northwestern.edu	2017-08-02T10:25:58Z	2017-08-02	37500	21.2966061	-157.7256051	21.3065611111111	-157.723155555556	21.3065611111111	-157.723155555556	photo	1136.93478266213	147.7515259	152.170520231214	152.170520231214	photo	Kuliouou Ridge Trail	Oahu		Wild forest	Partially Obstructed	66.2	Leaf litter			29.5	29.5	26.6	26.6	no				095ecd64-4af2-4ccf-81fc-c57c50d89b53	https://storage.googleapis.com/elegansvariation.org/photos/hawaii2017/C-0049.jpg	/Users/tim/Dropbox/AndersenLab/LabFolders/Tim/projects/easyFulcrum-2017AugustHawaii/data/raw/fulcrum/photos/095ecd64-4af2-4ccf-81fc-c57c50d89b53.jpg	/Users/tim/Dropbox/AndersenLab/LabFolders/Tim/projects/easyFulcrum-2017AugustHawaii/data/processed/fulcrum/photos/C-0049.jpg	/Users/tim/Dropbox/AndersenLab/LabFolders/Tim/projects/easyFulcrum-2017AugustHawaii/data/processed/fulcrum/photos/thumbnails/C-0049.jpg
hawaii2017	C-0001	S-05010			erik.andersen@northwestern.edu	2017-08-02T09:32:18Z	2017-08-02	34320	21.30425178	-157.7244016	21.3042027777778	-157.724405555556	21.3042027777778	-157.724405555556	photo	5.47030689196349	91.79273796	100.642105263158	100.642105263158	photo	Kuliouou Ridge Trail	Oahu		Wild forest	Partially Obstructed	60.5	Rotting fruit	Berries		30.8	30.8	27.8	27.8	no				f1175051-dc3f-4e70-b065-7320582cd922	https://storage.googleapis.com/elegansvariation.org/photos/hawaii2017/C-0001.jpg	/Users/tim/Dropbox/AndersenLab/LabFolders/Tim/projects/easyFulcrum-2017AugustHawaii/data/raw/fulcrum/photos/f1175051-dc3f-4e70-b065-7320582cd922.jpg	/Users/tim/Dropbox/AndersenLab/LabFolders/Tim/projects/easyFulcrum-2017AugustHawaii/data/processed/fulcrum/photos/C-0001.jpg	/Users/tim/Dropbox/AndersenLab/LabFolders/Tim/projects/easyFulcrum-2017AugustHawaii/data/processed/fulcrum/photos/thumbnails/C-0001.jpg
hawaii2017	C-0001	S-05020			erik.andersen@northwestern.edu	2017-08-02T09:32:18Z	2017-08-02	34320	21.30425178	-157.7244016	21.3042027777778	-157.724405555556	21.3042027777778	-157.724405555556	photo	5.47030689196349	91.79273796	100.642105263158	100.642105263158	photo	Kuliouou Ridge Trail	Oahu		Wild forest	Partially Obstructed	60.5	Rotting fruit	Berries		30.8	30.8	27.8	27.8	no				f1175051-dc3f-4e70-b065-7320582cd922	https://storage.googleapis.com/elegansvariation.org/photos/hawaii2017/C-0001.jpg	/Users/tim/Dropbox/AndersenLab/LabFolders/Tim/projects/easyFulcrum-2017AugustHawaii/data/raw/fulcrum/photos/f1175051-dc3f-4e70-b065-7320582cd922.jpg	/Users/tim/Dropbox/AndersenLab/LabFolders/Tim/projects/easyFulcrum-2017AugustHawaii/data/processed/fulcrum/photos/C-0001.jpg	/Users/tim/Dropbox/AndersenLab/LabFolders/Tim/projects/easyFulcrum-2017AugustHawaii/data/processed/fulcrum/photos/thumbnails/C-0001.jpg
hawaii2017	C-0041	S-05011			erik.andersen@northwestern.edu	2017-08-02T10:42:24Z	2017-08-02	38520	21.30656011	-157.7231562	21.3065611111111	-157.723155555556	21.3065611111111	-157.723155555556	photo	0.129948488502855	152.068718	152.068720379147	152.068720379147	photo	Kuliouou Ridge Trail	Oahu		Wild forest	Partially Obstructed	73.7	Leaf litter			27.4	27.4	24.8	24.8	no				ef848b41-2dbe-43ef-9fab-c7b361f7a873	https://storage.googleapis.com/elegansvariation.org/photos/hawaii2017/C-0041.jpg	/Users/tim/Dropbox/AndersenLab/LabFolders/Tim/projects/easyFulcrum-2017AugustHawaii/data/raw/fulcrum/photos/ef848b41-2dbe-43ef-9fab-c7b361f7a873.jpg	/Users/tim/Dropbox/AndersenLab/LabFolders/Tim/projects/easyFulcrum-2017AugustHawaii/data/processed/fulcrum/photos/C-0041.jpg	/Users/tim/Dropbox/AndersenLab/LabFolders/Tim/projects/easyFulcrum-2017AugustHawaii/data/processed/fulcrum/photos/thumbnails/C-0041.jpg
hawaii2017	C-0039	S-05012	Oscheius sp.		erik.andersen@northwestern.edu	2017-08-02T11:59:11Z	2017-08-02	43140	21.31321262	-157.7220555	21.3141805555556	-157.722486111111	21.3141805555556	-157.722486111111	photo	116.637539651041	393.8359299	431.312	431.312	photo	Kuliouou Ridge Trail	Oahu		Wild forest	Partially Obstructed	85.6	Leaf litter			24.7	24.7	21.6	21.6	no				c67a3e9a-8aed-4b91-8af7-673a8e45a881	https://storage.googleapis.com/elegansvariation.org/photos/hawaii2017/C-0039.jpg	/Users/tim/Dropbox/AndersenLab/LabFolders/Tim/projects/easyFulcrum-2017AugustHawaii/data/raw/fulcrum/photos/c67a3e9a-8aed-4b91-8af7-673a8e45a881.jpg	/Users/tim/Dropbox/AndersenLab/LabFolders/Tim/projects/easyFulcrum-2017AugustHawaii/data/processed/fulcrum/photos/C-0039.jpg	/Users/tim/Dropbox/AndersenLab/LabFolders/Tim/projects/easyFulcrum-2017AugustHawaii/data/processed/fulcrum/photos/thumbnails/C-0039.jpg
hawaii2017	C-0016	S-05021			erik.andersen@northwestern.edu	2017-08-02T12:01:56Z	2017-08-02	43260	21.31306115	-157.721879	21.3141333333333	-157.722458333333	21.3141333333333	-157.722458333333	photo	133.623448603078		424.930434782609	424.930434782609	photo	Kuliouou Ridge Trail	Oahu		Wild forest	Partially Obstructed	81.3	Rotting fruit	Dried figs in litter		25.3	25.3	20.9	20.9	no				4302daac-fba7-4d54-b748-63d3b6ef2e79	https://storage.googleapis.com/elegansvariation.org/photos/hawaii2017/C-0016.jpg	/Users/tim/Dropbox/AndersenLab/LabFolders/Tim/projects/easyFulcrum-2017AugustHawaii/data/raw/fulcrum/photos/4302daac-fba7-4d54-b748-63d3b6ef2e79.jpg	/Users/tim/Dropbox/AndersenLab/LabFolders/Tim/projects/easyFulcrum-2017AugustHawaii/data/processed/fulcrum/photos/C-0016.jpg	/Users/tim/Dropbox/AndersenLab/LabFolders/Tim/projects/easyFulcrum-2017AugustHawaii/data/processed/fulcrum/photos/thumbnails/C-0016.jpg
hawaii2017	C-0028	S-05017			erik.andersen@northwestern.edu	2017-08-02T11:37:47Z	2017-08-02	41820	21.30939684	-157.7210356	21.3093972222222	-157.721036111111	21.3093972222222	-157.721036111111	photo	0.0679713851869789	316.487175	316.48717948718	316.48717948718	photo	Kuliouou Ridge Trail	Oahu		Wild forest	Partially Obstructed	73.5	Leaf litter			28.1	28.1	23.5	23.5	no				714d4b55-87a8-447e-92f6-cd57dc1a74e3	https://storage.googleapis.com/elegansvariation.org/photos/hawaii2017/C-0028.jpg	/Users/tim/Dropbox/AndersenLab/LabFolders/Tim/projects/easyFulcrum-2017AugustHawaii/data/raw/fulcrum/photos/714d4b55-87a8-447e-92f6-cd57dc1a74e3.jpg	/Users/tim/Dropbox/AndersenLab/LabFolders/Tim/projects/easyFulcrum-2017AugustHawaii/data/processed/fulcrum/photos/C-0028.jpg	/Users/tim/Dropbox/AndersenLab/LabFolders/Tim/projects/easyFulcrum-2017AugustHawaii/data/processed/fulcrum/photos/thumbnails/C-0028.jpg
hawaii2017	C-0028	S-05026			erik.andersen@northwestern.edu	2017-08-02T11:37:47Z	2017-08-02	41820	21.30939684	-157.7210356	21.3093972222222	-157.721036111111	21.3093972222222	-157.721036111111	photo	0.0679713851869789	316.487175	316.48717948718	316.48717948718	photo	Kuliouou Ridge Trail	Oahu		Wild forest	Partially Obstructed	73.5	Leaf litter			28.1	28.1	23.5	23.5	no				714d4b55-87a8-447e-92f6-cd57dc1a74e3	https://storage.googleapis.com/elegansvariation.org/photos/hawaii2017/C-0028.jpg	/Users/tim/Dropbox/AndersenLab/LabFolders/Tim/projects/easyFulcrum-2017AugustHawaii/data/raw/fulcrum/photos/714d4b55-87a8-447e-92f6-cd57dc1a74e3.jpg	/Users/tim/Dropbox/AndersenLab/LabFolders/Tim/projects/easyFulcrum-2017AugustHawaii/data/processed/fulcrum/photos/C-0028.jpg	/Users/tim/Dropbox/AndersenLab/LabFolders/Tim/projects/easyFulcrum-2017AugustHawaii/data/processed/fulcrum/photos/thumbnails/C-0028.jpg
hawaii2017	C-0009	S-05030			erik.andersen@northwestern.edu	2017-08-02T11:08:13Z	2017-08-02	40080	21.29659224	-157.7255995	21.3084194444444	-157.722430555556	21.3084194444444	-157.722430555556	photo	1357.00053917763	264.0255127	250.547738693467	250.547738693467	photo	Kuliouou Ridge Trail	Oahu		Wild forest	Partially Obstructed	73.8	Leaf litter			27.4	27.4	25.6	25.6	no				bacac91a-4f11-47f6-9cba-28be68070584	https://storage.googleapis.com/elegansvariation.org/photos/hawaii2017/C-0009.jpg	/Users/tim/Dropbox/AndersenLab/LabFolders/Tim/projects/easyFulcrum-2017AugustHawaii/data/raw/fulcrum/photos/bacac91a-4f11-47f6-9cba-28be68070584.jpg	/Users/tim/Dropbox/AndersenLab/LabFolders/Tim/projects/easyFulcrum-2017AugustHawaii/data/processed/fulcrum/photos/C-0009.jpg	/Users/tim/Dropbox/AndersenLab/LabFolders/Tim/projects/easyFulcrum-2017AugustHawaii/data/processed/fulcrum/photos/thumbnails/C-0009.jpg
hawaii2017	C-0009	S-05022			erik.andersen@northwestern.edu	2017-08-02T11:08:13Z	2017-08-02	40080	21.29659224	-157.7255995	21.3084194444444	-157.722430555556	21.3084194444444	-157.722430555556	photo	1357.00053917763	264.0255127	250.547738693467	250.547738693467	photo	Kuliouou Ridge Trail	Oahu		Wild forest	Partially Obstructed	73.8	Leaf litter			27.4	27.4	25.6	25.6	no				bacac91a-4f11-47f6-9cba-28be68070584	https://storage.googleapis.com/elegansvariation.org/photos/hawaii2017/C-0009.jpg	/Users/tim/Dropbox/AndersenLab/LabFolders/Tim/projects/easyFulcrum-2017AugustHawaii/data/raw/fulcrum/photos/bacac91a-4f11-47f6-9cba-28be68070584.jpg	/Users/tim/Dropbox/AndersenLab/LabFolders/Tim/projects/easyFulcrum-2017AugustHawaii/data/processed/fulcrum/photos/C-0009.jpg	/Users/tim/Dropbox/AndersenLab/LabFolders/Tim/projects/easyFulcrum-2017AugustHawaii/data/processed/fulcrum/photos/thumbnails/C-0009.jpg
hawaii2017	C-0009	S-05023			erik.andersen@northwestern.edu	2017-08-02T11:08:13Z	2017-08-02	40080	21.29659224	-157.7255995	21.3084194444444	-157.722430555556	21.3084194444444	-157.722430555556	photo	1357.00053917763	264.0255127	250.547738693467	250.547738693467	photo	Kuliouou Ridge Trail	Oahu		Wild forest	Partially Obstructed	73.8	Leaf litter			27.4	27.4	25.6	25.6	no				bacac91a-4f11-47f6-9cba-28be68070584	https://storage.googleapis.com/elegansvariation.org/photos/hawaii2017/C-0009.jpg	/Users/tim/Dropbox/AndersenLab/LabFolders/Tim/projects/easyFulcrum-2017AugustHawaii/data/raw/fulcrum/photos/bacac91a-4f11-47f6-9cba-28be68070584.jpg	/Users/tim/Dropbox/AndersenLab/LabFolders/Tim/projects/easyFulcrum-2017AugustHawaii/data/processed/fulcrum/photos/C-0009.jpg	/Users/tim/Dropbox/AndersenLab/LabFolders/Tim/projects/easyFulcrum-2017AugustHawaii/data/processed/fulcrum/photos/thumbnails/C-0009.jpg
hawaii2017	C-0021	S-05028			erik.andersen@northwestern.edu	2017-08-02T13:45:22Z	2017-08-02	49500	21.31522285	-157.7234035	21.3146388888889	-157.723013888889	21.3146388888889	-157.723013888889	photo	76.5398045212711	465.9063721	445.532374100719	445.532374100719	photo	Kuliouou Ridge Trail	Oahu		Wild forest	Partially Obstructed	90.6	Leaf litter			24	24	21.7	21.7	no				9cae9f43-6238-4b76-85e3-26b2c8b5cc0d	https://storage.googleapis.com/elegansvariation.org/photos/hawaii2017/C-0021.jpg	/Users/tim/Dropbox/AndersenLab/LabFolders/Tim/projects/easyFulcrum-2017AugustHawaii/data/raw/fulcrum/photos/9cae9f43-6238-4b76-85e3-26b2c8b5cc0d.jpg	/Users/tim/Dropbox/AndersenLab/LabFolders/Tim/projects/easyFulcrum-2017AugustHawaii/data/processed/fulcrum/photos/C-0021.jpg	/Users/tim/Dropbox/AndersenLab/LabFolders/Tim/projects/easyFulcrum-2017AugustHawaii/data/processed/fulcrum/photos/thumbnails/C-0021.jpg
hawaii2017	C-0021	S-05024			erik.andersen@northwestern.edu	2017-08-02T13:45:22Z	2017-08-02	49500	21.31522285	-157.7234035	21.3146388888889	-157.723013888889	21.3146388888889	-157.723013888889	photo	76.5398045212711	465.9063721	445.532374100719	445.532374100719	photo	Kuliouou Ridge Trail	Oahu		Wild forest	Partially Obstructed	90.6	Leaf litter			24	24	21.7	21.7	no				9cae9f43-6238-4b76-85e3-26b2c8b5cc0d	https://storage.googleapis.com/elegansvariation.org/photos/hawaii2017/C-0021.jpg	/Users/tim/Dropbox/AndersenLab/LabFolders/Tim/projects/easyFulcrum-2017AugustHawaii/data/raw/fulcrum/photos/9cae9f43-6238-4b76-85e3-26b2c8b5cc0d.jpg	/Users/tim/Dropbox/AndersenLab/LabFolders/Tim/projects/easyFulcrum-2017AugustHawaii/data/processed/fulcrum/photos/C-0021.jpg	/Users/tim/Dropbox/AndersenLab/LabFolders/Tim/projects/easyFulcrum-2017AugustHawaii/data/processed/fulcrum/photos/thumbnails/C-0021.jpg
hawaii2017	C-0030	S-05027	Oscheius sp.		erik.andersen@northwestern.edu	2017-08-02T09:38:23Z	2017-08-02	34680	21.30502463	-157.7242897	21.305025	-157.724288888889	21.305025	-157.724288888889	photo	0.0936640362360997	100.5095959	93.7288343558282	93.7288343558282	photo	Kuliouou Ridge Trail	Oahu		Wild forest	Partially Obstructed	34	Leaf litter	Millipedes too		29.5	29.5	29.2	29.2	no				592759b5-3da5-477f-bd16-f7275fd3109d	https://storage.googleapis.com/elegansvariation.org/photos/hawaii2017/C-0030.jpg	/Users/tim/Dropbox/AndersenLab/LabFolders/Tim/projects/easyFulcrum-2017AugustHawaii/data/raw/fulcrum/photos/592759b5-3da5-477f-bd16-f7275fd3109d.jpg	/Users/tim/Dropbox/AndersenLab/LabFolders/Tim/projects/easyFulcrum-2017AugustHawaii/data/processed/fulcrum/photos/C-0030.jpg	/Users/tim/Dropbox/AndersenLab/LabFolders/Tim/projects/easyFulcrum-2017AugustHawaii/data/processed/fulcrum/photos/thumbnails/C-0030.jpg
hawaii2017	C-0002	S-05025			erik.andersen@northwestern.edu	2017-08-02T09:44:07Z	2017-08-02	35040	21.30546644	-157.7241305	21.3054888888889	-157.724255555556	21.3054888888889	-157.724255555556	photo	13.2082618264449	106.1266613	91.0044642857143	91.0044642857143	photo	Kuliouou Ridge Trail	Oahu		Wild forest	Partially Obstructed	67.7	Leaf litter			28.4	28.4	24.7	24.7	no				bae3adc1-73a4-4fa2-94dc-53128d597d3f	https://storage.googleapis.com/elegansvariation.org/photos/hawaii2017/C-0002.jpg	/Users/tim/Dropbox/AndersenLab/LabFolders/Tim/projects/easyFulcrum-2017AugustHawaii/data/raw/fulcrum/photos/bae3adc1-73a4-4fa2-94dc-53128d597d3f.jpg	/Users/tim/Dropbox/AndersenLab/LabFolders/Tim/projects/easyFulcrum-2017AugustHawaii/data/processed/fulcrum/photos/C-0002.jpg	/Users/tim/Dropbox/AndersenLab/LabFolders/Tim/projects/easyFulcrum-2017AugustHawaii/data/processed/fulcrum/photos/thumbnails/C-0002.jpg
hawaii2017	C-0022	S-05033			erik.andersen@northwestern.edu	2017-08-02T13:50:57Z	2017-08-02	49800	21.31362413	-157.7223722	21.3135583333333	-157.722116666667	21.3135583333333	-157.722116666667	photo	27.4938696074109	386.3513184	413.466292134831	413.466292134831	photo	Kuliouou Ridge Trail	Oahu		Wild forest	Partially Obstructed	87.7	Leaf litter			24.7	24.7	22.2	22.2	no				439bfba5-f51d-46a7-be13-57bb89d0e0fb	https://storage.googleapis.com/elegansvariation.org/photos/hawaii2017/C-0022.jpg	/Users/tim/Dropbox/AndersenLab/LabFolders/Tim/projects/easyFulcrum-2017AugustHawaii/data/raw/fulcrum/photos/439bfba5-f51d-46a7-be13-57bb89d0e0fb.jpg	/Users/tim/Dropbox/AndersenLab/LabFolders/Tim/projects/easyFulcrum-2017AugustHawaii/data/processed/fulcrum/photos/C-0022.jpg	/Users/tim/Dropbox/AndersenLab/LabFolders/Tim/projects/easyFulcrum-2017AugustHawaii/data/processed/fulcrum/photos/thumbnails/C-0022.jpg
hawaii2017	C-0012	S-05041			erik.andersen@northwestern.edu	2017-08-02T11:24:41Z	2017-08-02	41040	21.30858602	-157.7219649	21.3079305555556	-157.722147222222	21.3079305555556	-157.722147222222	photo	75.376163892767	278.2264938	309.989247311828	309.989247311828	photo	Kuliouou Ridge Trail	Oahu		Wild forest	Partially Obstructed	73.5	Leaf litter			28.1	28.1	24.1	24.1	no				25816353-8c34-4b06-b79f-c80875af529e	https://storage.googleapis.com/elegansvariation.org/photos/hawaii2017/C-0012.jpg	/Users/tim/Dropbox/AndersenLab/LabFolders/Tim/projects/easyFulcrum-2017AugustHawaii/data/raw/fulcrum/photos/25816353-8c34-4b06-b79f-c80875af529e.jpg	/Users/tim/Dropbox/AndersenLab/LabFolders/Tim/projects/easyFulcrum-2017AugustHawaii/data/processed/fulcrum/photos/C-0012.jpg	/Users/tim/Dropbox/AndersenLab/LabFolders/Tim/projects/easyFulcrum-2017AugustHawaii/data/processed/fulcrum/photos/thumbnails/C-0012.jpg
hawaii2017	C-0007	S-05029			erik.andersen@northwestern.edu	2017-08-02T10:52:53Z	2017-08-02	39120	21.30757411	-157.7225764	21.3074722222222	-157.722291666667	21.3074722222222	-157.722291666667	photo	31.6330104161166	221.8193283	218.511415525114	218.511415525114	photo	Kuliouou Ridge Trail	Oahu		Wild forest	Partially Obstructed	72.2	Leaf litter			27.4	27.4	24.4	24.4	no				a7175656-0e68-4c4d-8417-c33ac7e13c5d	https://storage.googleapis.com/elegansvariation.org/photos/hawaii2017/C-0007.jpg	/Users/tim/Dropbox/AndersenLab/LabFolders/Tim/projects/easyFulcrum-2017AugustHawaii/data/raw/fulcrum/photos/a7175656-0e68-4c4d-8417-c33ac7e13c5d.jpg	/Users/tim/Dropbox/AndersenLab/LabFolders/Tim/projects/easyFulcrum-2017AugustHawaii/data/processed/fulcrum/photos/C-0007.jpg	/Users/tim/Dropbox/AndersenLab/LabFolders/Tim/projects/easyFulcrum-2017AugustHawaii/data/processed/fulcrum/photos/thumbnails/C-0007.jpg
hawaii2017	C-0007	S-05031			erik.andersen@northwestern.edu	2017-08-02T10:52:53Z	2017-08-02	39120	21.30757411	-157.7225764	21.3074722222222	-157.722291666667	21.3074722222222	-157.722291666667	photo	31.6330104161166	221.8193283	218.511415525114	218.511415525114	photo	Kuliouou Ridge Trail	Oahu		Wild forest	Partially Obstructed	72.2	Leaf litter			27.4	27.4	24.4	24.4	no				a7175656-0e68-4c4d-8417-c33ac7e13c5d	https://storage.googleapis.com/elegansvariation.org/photos/hawaii2017/C-0007.jpg	/Users/tim/Dropbox/AndersenLab/LabFolders/Tim/projects/easyFulcrum-2017AugustHawaii/data/raw/fulcrum/photos/a7175656-0e68-4c4d-8417-c33ac7e13c5d.jpg	/Users/tim/Dropbox/AndersenLab/LabFolders/Tim/projects/easyFulcrum-2017AugustHawaii/data/processed/fulcrum/photos/C-0007.jpg	/Users/tim/Dropbox/AndersenLab/LabFolders/Tim/projects/easyFulcrum-2017AugustHawaii/data/processed/fulcrum/photos/thumbnails/C-0007.jpg
hawaii2017	C-0004	S-05048			erik.andersen@northwestern.edu	2017-08-02T09:58:55Z	2017-08-02	35880	21.30128234	-157.7249289	21.3063194444444	-157.724202777778	21.3063194444444	-157.724202777778	photo	565.76239744416	105.5088425	94.8810975609756	94.8810975609756	photo	Kuliouou Ridge Trail	Oahu		Wild forest	Partially Obstructed	71.9	Rotting fruit			27.4	27.4	24.5	24.5	no				7a7a0c59-b7b0-41f5-a001-cd3ef58d337a	https://storage.googleapis.com/elegansvariation.org/photos/hawaii2017/C-0004.jpg	/Users/tim/Dropbox/AndersenLab/LabFolders/Tim/projects/easyFulcrum-2017AugustHawaii/data/raw/fulcrum/photos/7a7a0c59-b7b0-41f5-a001-cd3ef58d337a.jpg	/Users/tim/Dropbox/AndersenLab/LabFolders/Tim/projects/easyFulcrum-2017AugustHawaii/data/processed/fulcrum/photos/C-0004.jpg	/Users/tim/Dropbox/AndersenLab/LabFolders/Tim/projects/easyFulcrum-2017AugustHawaii/data/processed/fulcrum/photos/thumbnails/C-0004.jpg
hawaii2017	C-0004	S-05039			erik.andersen@northwestern.edu	2017-08-02T09:58:55Z	2017-08-02	35880	21.30128234	-157.7249289	21.3063194444444	-157.724202777778	21.3063194444444	-157.724202777778	photo	565.76239744416	105.5088425	94.8810975609756	94.8810975609756	photo	Kuliouou Ridge Trail	Oahu		Wild forest	Partially Obstructed	71.9	Rotting fruit			27.4	27.4	24.5	24.5	no				7a7a0c59-b7b0-41f5-a001-cd3ef58d337a	https://storage.googleapis.com/elegansvariation.org/photos/hawaii2017/C-0004.jpg	/Users/tim/Dropbox/AndersenLab/LabFolders/Tim/projects/easyFulcrum-2017AugustHawaii/data/raw/fulcrum/photos/7a7a0c59-b7b0-41f5-a001-cd3ef58d337a.jpg	/Users/tim/Dropbox/AndersenLab/LabFolders/Tim/projects/easyFulcrum-2017AugustHawaii/data/processed/fulcrum/photos/C-0004.jpg	/Users/tim/Dropbox/AndersenLab/LabFolders/Tim/projects/easyFulcrum-2017AugustHawaii/data/processed/fulcrum/photos/thumbnails/C-0004.jpg
hawaii2017	C-0004	S-05042			erik.andersen@northwestern.edu	2017-08-02T09:58:55Z	2017-08-02	35880	21.30128234	-157.7249289	21.3063194444444	-157.724202777778	21.3063194444444	-157.724202777778	photo	565.76239744416	105.5088425	94.8810975609756	94.8810975609756	photo	Kuliouou Ridge Trail	Oahu		Wild forest	Partially Obstructed	71.9	Rotting fruit			27.4	27.4	24.5	24.5	no				7a7a0c59-b7b0-41f5-a001-cd3ef58d337a	https://storage.googleapis.com/elegansvariation.org/photos/hawaii2017/C-0004.jpg	/Users/tim/Dropbox/AndersenLab/LabFolders/Tim/projects/easyFulcrum-2017AugustHawaii/data/raw/fulcrum/photos/7a7a0c59-b7b0-41f5-a001-cd3ef58d337a.jpg	/Users/tim/Dropbox/AndersenLab/LabFolders/Tim/projects/easyFulcrum-2017AugustHawaii/data/processed/fulcrum/photos/C-0004.jpg	/Users/tim/Dropbox/AndersenLab/LabFolders/Tim/projects/easyFulcrum-2017AugustHawaii/data/processed/fulcrum/photos/thumbnails/C-0004.jpg
hawaii2017	C-0015	S-05036			erik.andersen@northwestern.edu	2017-08-02T11:53:43Z	2017-08-02	42780	21.31315394	-157.7218658	21.3131916666667	-157.721969444444	21.3131916666667	-157.721969444444	photo	11.5398935734174	401.028801	395.301939058172	395.301939058172	photo	Kuliouou Ridge Trail	Oahu		Wild forest	Partially Obstructed	78.9	Leaf litter			24.7	24.7	22.9	22.9	no				28208337-0f3e-4c36-ad62-a314fd8d7bbe	https://storage.googleapis.com/elegansvariation.org/photos/hawaii2017/C-0015.jpg	/Users/tim/Dropbox/AndersenLab/LabFolders/Tim/projects/easyFulcrum-2017AugustHawaii/data/raw/fulcrum/photos/28208337-0f3e-4c36-ad62-a314fd8d7bbe.jpg	/Users/tim/Dropbox/AndersenLab/LabFolders/Tim/projects/easyFulcrum-2017AugustHawaii/data/processed/fulcrum/photos/C-0015.jpg	/Users/tim/Dropbox/AndersenLab/LabFolders/Tim/projects/easyFulcrum-2017AugustHawaii/data/processed/fulcrum/photos/thumbnails/C-0015.jpg
hawaii2017	C-0097	S-05035	Caenorhabditis briggsae		erik.andersen@northwestern.edu	2017-08-03T14:37:12Z	2017-08-03	52620	21.31737731	-157.8569313	21.3166472222222	-157.857716666667	21.3166472222222	-157.857716666667	photo	115.059192231293	13.70510483	20.3108504398827	20.3108504398827	photo	Foster Community Garden	Oahu		Rural garden	Partially Obstructed	55.5	Rotting flower	Flower of the sausage tree?		30.8	30.8	28	28	no				db60c4fd-6e8c-47f1-897b-4de89fc4d127	https://storage.googleapis.com/elegansvariation.org/photos/hawaii2017/C-0097.jpg	/Users/tim/Dropbox/AndersenLab/LabFolders/Tim/projects/easyFulcrum-2017AugustHawaii/data/raw/fulcrum/photos/db60c4fd-6e8c-47f1-897b-4de89fc4d127.jpg	/Users/tim/Dropbox/AndersenLab/LabFolders/Tim/projects/easyFulcrum-2017AugustHawaii/data/processed/fulcrum/photos/C-0097.jpg	/Users/tim/Dropbox/AndersenLab/LabFolders/Tim/projects/easyFulcrum-2017AugustHawaii/data/processed/fulcrum/photos/thumbnails/C-0097.jpg
hawaii2017	C-0043	S-05040			erik.andersen@northwestern.edu	2017-08-03T15:17:41Z	2017-08-03	55020	21.31517967	-157.8571671	21.3159444444444	-157.857283333333	21.3159444444444	-157.857283333333	photo	85.9834056558142	12.53653812	23.1232294617564	23.1232294617564	photo	Foster Community Garden	Oahu		Rural garden	Partially Obstructed	58.2	Rotting flower	Cannonball tree		30.8	30.8	30	30	no				a0451fe9-e1e2-47b3-8fe2-aae0097c7bd6	https://storage.googleapis.com/elegansvariation.org/photos/hawaii2017/C-0043.jpg	/Users/tim/Dropbox/AndersenLab/LabFolders/Tim/projects/easyFulcrum-2017AugustHawaii/data/raw/fulcrum/photos/a0451fe9-e1e2-47b3-8fe2-aae0097c7bd6.jpg	/Users/tim/Dropbox/AndersenLab/LabFolders/Tim/projects/easyFulcrum-2017AugustHawaii/data/processed/fulcrum/photos/C-0043.jpg	/Users/tim/Dropbox/AndersenLab/LabFolders/Tim/projects/easyFulcrum-2017AugustHawaii/data/processed/fulcrum/photos/thumbnails/C-0043.jpg
hawaii2017	C-0043	S-05032			erik.andersen@northwestern.edu	2017-08-03T15:17:41Z	2017-08-03	55020	21.31517967	-157.8571671	21.3159444444444	-157.857283333333	21.3159444444444	-157.857283333333	photo	85.9834056558142	12.53653812	23.1232294617564	23.1232294617564	photo	Foster Community Garden	Oahu		Rural garden	Partially Obstructed	58.2	Rotting flower	Cannonball tree		30.8	30.8	30	30	no				a0451fe9-e1e2-47b3-8fe2-aae0097c7bd6	https://storage.googleapis.com/elegansvariation.org/photos/hawaii2017/C-0043.jpg	/Users/tim/Dropbox/AndersenLab/LabFolders/Tim/projects/easyFulcrum-2017AugustHawaii/data/raw/fulcrum/photos/a0451fe9-e1e2-47b3-8fe2-aae0097c7bd6.jpg	/Users/tim/Dropbox/AndersenLab/LabFolders/Tim/projects/easyFulcrum-2017AugustHawaii/data/processed/fulcrum/photos/C-0043.jpg	/Users/tim/Dropbox/AndersenLab/LabFolders/Tim/projects/easyFulcrum-2017AugustHawaii/data/processed/fulcrum/photos/thumbnails/C-0043.jpg
hawaii2017	C-0043	S-05038			erik.andersen@northwestern.edu	2017-08-03T15:17:41Z	2017-08-03	55020	21.31517967	-157.8571671	21.3159444444444	-157.857283333333	21.3159444444444	-157.857283333333	photo	85.9834056558142	12.53653812	23.1232294617564	23.1232294617564	photo	Foster Community Garden	Oahu		Rural garden	Partially Obstructed	58.2	Rotting flower	Cannonball tree		30.8	30.8	30	30	no				a0451fe9-e1e2-47b3-8fe2-aae0097c7bd6	https://storage.googleapis.com/elegansvariation.org/photos/hawaii2017/C-0043.jpg	/Users/tim/Dropbox/AndersenLab/LabFolders/Tim/projects/easyFulcrum-2017AugustHawaii/data/raw/fulcrum/photos/a0451fe9-e1e2-47b3-8fe2-aae0097c7bd6.jpg	/Users/tim/Dropbox/AndersenLab/LabFolders/Tim/projects/easyFulcrum-2017AugustHawaii/data/processed/fulcrum/photos/C-0043.jpg	/Users/tim/Dropbox/AndersenLab/LabFolders/Tim/projects/easyFulcrum-2017AugustHawaii/data/processed/fulcrum/photos/thumbnails/C-0043.jpg
hawaii2017	C-0098	S-05034			erik.andersen@northwestern.edu	2017-08-03T14:32:25Z	2017-08-03	52320	21.3156736	-157.8598621	21.3167444444444	-157.857819444444	21.3167444444444	-157.857819444444	photo	243.069123964307	11.62164307	24.2753303964758	24.2753303964758	photo	Foster Community Garden	Oahu		Rural garden	Partially Obstructed	50.2	Rotting nut	Black palm nut		33.6	33.6	31.2	31.2	no				2eb4f4f9-c024-4ae4-9fd5-1607d7f257c9	https://storage.googleapis.com/elegansvariation.org/photos/hawaii2017/C-0098.jpg	/Users/tim/Dropbox/AndersenLab/LabFolders/Tim/projects/easyFulcrum-2017AugustHawaii/data/raw/fulcrum/photos/2eb4f4f9-c024-4ae4-9fd5-1607d7f257c9.jpg	/Users/tim/Dropbox/AndersenLab/LabFolders/Tim/projects/easyFulcrum-2017AugustHawaii/data/processed/fulcrum/photos/C-0098.jpg	/Users/tim/Dropbox/AndersenLab/LabFolders/Tim/projects/easyFulcrum-2017AugustHawaii/data/processed/fulcrum/photos/thumbnails/C-0098.jpg
hawaii2017	C-0098	S-05037			erik.andersen@northwestern.edu	2017-08-03T14:32:25Z	2017-08-03	52320	21.3156736	-157.8598621	21.3167444444444	-157.857819444444	21.3167444444444	-157.857819444444	photo	243.069123964307	11.62164307	24.2753303964758	24.2753303964758	photo	Foster Community Garden	Oahu		Rural garden	Partially Obstructed	50.2	Rotting nut	Black palm nut		33.6	33.6	31.2	31.2	no				2eb4f4f9-c024-4ae4-9fd5-1607d7f257c9	https://storage.googleapis.com/elegansvariation.org/photos/hawaii2017/C-0098.jpg	/Users/tim/Dropbox/AndersenLab/LabFolders/Tim/projects/easyFulcrum-2017AugustHawaii/data/raw/fulcrum/photos/2eb4f4f9-c024-4ae4-9fd5-1607d7f257c9.jpg	/Users/tim/Dropbox/AndersenLab/LabFolders/Tim/projects/easyFulcrum-2017AugustHawaii/data/processed/fulcrum/photos/C-0098.jpg	/Users/tim/Dropbox/AndersenLab/LabFolders/Tim/projects/easyFulcrum-2017AugustHawaii/data/processed/fulcrum/photos/thumbnails/C-0098.jpg
hawaii2017	C-0094	S-05051	Caenorhabditis briggsae		erik.andersen@northwestern.edu	2017-08-03T14:28:26Z	2017-08-03	52080	21.3177474	-157.8578375	21.3166972222222	-157.857833333333	21.3166972222222	-157.857833333333	photo	116.906054004301	12.89438915	26.7462165308498	26.7462165308498	photo	Foster Community Garden	Oahu		Rural garden	Partially Obstructed	53.6	Rotting fruit	Pine nut		32.9	32.9	32.9	32.9	no				8d7be031-2563-44d9-8a42-0cd92ce578ec	https://storage.googleapis.com/elegansvariation.org/photos/hawaii2017/C-0094.jpg	/Users/tim/Dropbox/AndersenLab/LabFolders/Tim/projects/easyFulcrum-2017AugustHawaii/data/raw/fulcrum/photos/8d7be031-2563-44d9-8a42-0cd92ce578ec.jpg	/Users/tim/Dropbox/AndersenLab/LabFolders/Tim/projects/easyFulcrum-2017AugustHawaii/data/processed/fulcrum/photos/C-0094.jpg	/Users/tim/Dropbox/AndersenLab/LabFolders/Tim/projects/easyFulcrum-2017AugustHawaii/data/processed/fulcrum/photos/thumbnails/C-0094.jpg
hawaii2017	C-0094	S-05052	Caenorhabditis briggsae		erik.andersen@northwestern.edu	2017-08-03T14:28:26Z	2017-08-03	52080	21.3177474	-157.8578375	21.3166972222222	-157.857833333333	21.3166972222222	-157.857833333333	photo	116.906054004301	12.89438915	26.7462165308498	26.7462165308498	photo	Foster Community Garden	Oahu		Rural garden	Partially Obstructed	53.6	Rotting fruit	Pine nut		32.9	32.9	32.9	32.9	no				8d7be031-2563-44d9-8a42-0cd92ce578ec	https://storage.googleapis.com/elegansvariation.org/photos/hawaii2017/C-0094.jpg	/Users/tim/Dropbox/AndersenLab/LabFolders/Tim/projects/easyFulcrum-2017AugustHawaii/data/raw/fulcrum/photos/8d7be031-2563-44d9-8a42-0cd92ce578ec.jpg	/Users/tim/Dropbox/AndersenLab/LabFolders/Tim/projects/easyFulcrum-2017AugustHawaii/data/processed/fulcrum/photos/C-0094.jpg	/Users/tim/Dropbox/AndersenLab/LabFolders/Tim/projects/easyFulcrum-2017AugustHawaii/data/processed/fulcrum/photos/thumbnails/C-0094.jpg
hawaii2017	C-0094	S-05047	Caenorhabditis briggsae		erik.andersen@northwestern.edu	2017-08-03T14:28:26Z	2017-08-03	52080	21.3177474	-157.8578375	21.3166972222222	-157.857833333333	21.3166972222222	-157.857833333333	photo	116.906054004301	12.89438915	26.7462165308498	26.7462165308498	photo	Foster Community Garden	Oahu		Rural garden	Partially Obstructed	53.6	Rotting fruit	Pine nut		32.9	32.9	32.9	32.9	no				8d7be031-2563-44d9-8a42-0cd92ce578ec	https://storage.googleapis.com/elegansvariation.org/photos/hawaii2017/C-0094.jpg	/Users/tim/Dropbox/AndersenLab/LabFolders/Tim/projects/easyFulcrum-2017AugustHawaii/data/raw/fulcrum/photos/8d7be031-2563-44d9-8a42-0cd92ce578ec.jpg	/Users/tim/Dropbox/AndersenLab/LabFolders/Tim/projects/easyFulcrum-2017AugustHawaii/data/processed/fulcrum/photos/C-0094.jpg	/Users/tim/Dropbox/AndersenLab/LabFolders/Tim/projects/easyFulcrum-2017AugustHawaii/data/processed/fulcrum/photos/thumbnails/C-0094.jpg
hawaii2017	C-0052	S-05055			erik.andersen@northwestern.edu	2017-08-03T08:46:45Z	2017-08-03	31560	21.35406882	-157.8121003	21.3536611111111	-157.810691666667	21.3536611111111	-157.810691666667	photo	152.93313165126	305.385437	308.018140589569	308.018140589569	photo		Oahu		Wild forest	Partially Obstructed	81.3	Leaf litter			24.7	24.7	22.1	22.1	no				34ac1020-eed9-496e-9211-ab75694da80d	https://storage.googleapis.com/elegansvariation.org/photos/hawaii2017/C-0052.jpg	/Users/tim/Dropbox/AndersenLab/LabFolders/Tim/projects/easyFulcrum-2017AugustHawaii/data/raw/fulcrum/photos/34ac1020-eed9-496e-9211-ab75694da80d.jpg	/Users/tim/Dropbox/AndersenLab/LabFolders/Tim/projects/easyFulcrum-2017AugustHawaii/data/processed/fulcrum/photos/C-0052.jpg	/Users/tim/Dropbox/AndersenLab/LabFolders/Tim/projects/easyFulcrum-2017AugustHawaii/data/processed/fulcrum/photos/thumbnails/C-0052.jpg
hawaii2017	C-0081	S-05043	Oscheius sp.		erik.andersen@northwestern.edu	2017-08-03T11:19:07Z	2017-08-03	40740	21.36177141	-157.7793704	21.3605638888889	-157.778675	21.3605638888889	-157.778675	photo	152.533267400665	244.8781052	239.231927710843	239.231927710843	photo	Maunawili Demonstration Trail	Oahu		Wild forest	Partially Obstructed	69.9	Leaf litter			82.6	28.1	25.4	25.4	no				7fa34b75-da24-463c-8fb9-6a6c20465331	https://storage.googleapis.com/elegansvariation.org/photos/hawaii2017/C-0081.jpg	/Users/tim/Dropbox/AndersenLab/LabFolders/Tim/projects/easyFulcrum-2017AugustHawaii/data/raw/fulcrum/photos/7fa34b75-da24-463c-8fb9-6a6c20465331.jpg	/Users/tim/Dropbox/AndersenLab/LabFolders/Tim/projects/easyFulcrum-2017AugustHawaii/data/processed/fulcrum/photos/C-0081.jpg	/Users/tim/Dropbox/AndersenLab/LabFolders/Tim/projects/easyFulcrum-2017AugustHawaii/data/processed/fulcrum/photos/thumbnails/C-0081.jpg
hawaii2017	C-0081	S-05044			erik.andersen@northwestern.edu	2017-08-03T11:19:07Z	2017-08-03	40740	21.36177141	-157.7793704	21.3605638888889	-157.778675	21.3605638888889	-157.778675	photo	152.533267400665	244.8781052	239.231927710843	239.231927710843	photo	Maunawili Demonstration Trail	Oahu		Wild forest	Partially Obstructed	69.9	Leaf litter			82.6	28.1	25.4	25.4	no				7fa34b75-da24-463c-8fb9-6a6c20465331	https://storage.googleapis.com/elegansvariation.org/photos/hawaii2017/C-0081.jpg	/Users/tim/Dropbox/AndersenLab/LabFolders/Tim/projects/easyFulcrum-2017AugustHawaii/data/raw/fulcrum/photos/7fa34b75-da24-463c-8fb9-6a6c20465331.jpg	/Users/tim/Dropbox/AndersenLab/LabFolders/Tim/projects/easyFulcrum-2017AugustHawaii/data/processed/fulcrum/photos/C-0081.jpg	/Users/tim/Dropbox/AndersenLab/LabFolders/Tim/projects/easyFulcrum-2017AugustHawaii/data/processed/fulcrum/photos/thumbnails/C-0081.jpg
hawaii2017	C-0096	S-05050			erik.andersen@northwestern.edu	2017-08-03T14:34:40Z	2017-08-03	52440	21.316628	-157.857789	21.3166277777778	-157.857788888889	21.3166277777778	-157.857788888889	photo	0.0272896131782902	21.28204346	31.5521235521236	31.5521235521236	photo	Foster Community Garden	Oahu		Rural garden	Partially Obstructed	53.1	Rotting nut	Montgomery palm nut/flower		33.6	33.6	27.9	27.9	no				faac0281-b70d-42bb-845b-00a761d7e00e	https://storage.googleapis.com/elegansvariation.org/photos/hawaii2017/C-0096.jpg	/Users/tim/Dropbox/AndersenLab/LabFolders/Tim/projects/easyFulcrum-2017AugustHawaii/data/raw/fulcrum/photos/faac0281-b70d-42bb-845b-00a761d7e00e.jpg	/Users/tim/Dropbox/AndersenLab/LabFolders/Tim/projects/easyFulcrum-2017AugustHawaii/data/processed/fulcrum/photos/C-0096.jpg	/Users/tim/Dropbox/AndersenLab/LabFolders/Tim/projects/easyFulcrum-2017AugustHawaii/data/processed/fulcrum/photos/thumbnails/C-0096.jpg
hawaii2017	C-0096	S-05053	Caenorhabditis briggsae		erik.andersen@northwestern.edu	2017-08-03T14:34:40Z	2017-08-03	52440	21.316628	-157.857789	21.3166277777778	-157.857788888889	21.3166277777778	-157.857788888889	photo	0.0272896131782902	21.28204346	31.5521235521236	31.5521235521236	photo	Foster Community Garden	Oahu		Rural garden	Partially Obstructed	53.1	Rotting nut	Montgomery palm nut/flower		33.6	33.6	27.9	27.9	no				faac0281-b70d-42bb-845b-00a761d7e00e	https://storage.googleapis.com/elegansvariation.org/photos/hawaii2017/C-0096.jpg	/Users/tim/Dropbox/AndersenLab/LabFolders/Tim/projects/easyFulcrum-2017AugustHawaii/data/raw/fulcrum/photos/faac0281-b70d-42bb-845b-00a761d7e00e.jpg	/Users/tim/Dropbox/AndersenLab/LabFolders/Tim/projects/easyFulcrum-2017AugustHawaii/data/processed/fulcrum/photos/C-0096.jpg	/Users/tim/Dropbox/AndersenLab/LabFolders/Tim/projects/easyFulcrum-2017AugustHawaii/data/processed/fulcrum/photos/thumbnails/C-0096.jpg
hawaii2017	C-0096	S-05049	Caenorhabditis briggsae		erik.andersen@northwestern.edu	2017-08-03T14:34:40Z	2017-08-03	52440	21.316628	-157.857789	21.3166277777778	-157.857788888889	21.3166277777778	-157.857788888889	photo	0.0272896131782902	21.28204346	31.5521235521236	31.5521235521236	photo	Foster Community Garden	Oahu		Rural garden	Partially Obstructed	53.1	Rotting nut	Montgomery palm nut/flower		33.6	33.6	27.9	27.9	no				faac0281-b70d-42bb-845b-00a761d7e00e	https://storage.googleapis.com/elegansvariation.org/photos/hawaii2017/C-0096.jpg	/Users/tim/Dropbox/AndersenLab/LabFolders/Tim/projects/easyFulcrum-2017AugustHawaii/data/raw/fulcrum/photos/faac0281-b70d-42bb-845b-00a761d7e00e.jpg	/Users/tim/Dropbox/AndersenLab/LabFolders/Tim/projects/easyFulcrum-2017AugustHawaii/data/processed/fulcrum/photos/C-0096.jpg	/Users/tim/Dropbox/AndersenLab/LabFolders/Tim/projects/easyFulcrum-2017AugustHawaii/data/processed/fulcrum/photos/thumbnails/C-0096.jpg
hawaii2017	C-0072	S-05046	C. oiwi		erik.andersen@northwestern.edu	2017-08-03T09:44:15Z	2017-08-03	35040	21.35291567	-157.8101988	21.3516333333333	-157.806033333333	21.3516333333333	-157.806033333333	photo	454.849714746358	310.5170898	317.377510040161	317.377510040161	photo		Oahu		Wild forest	Partially Obstructed	72.9	Rotting fruit	Pods?		76.4	24.7	23.2	23.2	no				bccd8c51-930e-4904-8036-14d83e2d97b6	https://storage.googleapis.com/elegansvariation.org/photos/hawaii2017/C-0072.jpg	/Users/tim/Dropbox/AndersenLab/LabFolders/Tim/projects/easyFulcrum-2017AugustHawaii/data/raw/fulcrum/photos/bccd8c51-930e-4904-8036-14d83e2d97b6.jpg	/Users/tim/Dropbox/AndersenLab/LabFolders/Tim/projects/easyFulcrum-2017AugustHawaii/data/processed/fulcrum/photos/C-0072.jpg	/Users/tim/Dropbox/AndersenLab/LabFolders/Tim/projects/easyFulcrum-2017AugustHawaii/data/processed/fulcrum/photos/thumbnails/C-0072.jpg
hawaii2017	C-0072	S-05045			erik.andersen@northwestern.edu	2017-08-03T09:44:15Z	2017-08-03	35040	21.35291567	-157.8101988	21.3516333333333	-157.806033333333	21.3516333333333	-157.806033333333	photo	454.849714746358	310.5170898	317.377510040161	317.377510040161	photo		Oahu		Wild forest	Partially Obstructed	72.9	Rotting fruit	Pods?		76.4	24.7	23.2	23.2	no				bccd8c51-930e-4904-8036-14d83e2d97b6	https://storage.googleapis.com/elegansvariation.org/photos/hawaii2017/C-0072.jpg	/Users/tim/Dropbox/AndersenLab/LabFolders/Tim/projects/easyFulcrum-2017AugustHawaii/data/raw/fulcrum/photos/bccd8c51-930e-4904-8036-14d83e2d97b6.jpg	/Users/tim/Dropbox/AndersenLab/LabFolders/Tim/projects/easyFulcrum-2017AugustHawaii/data/processed/fulcrum/photos/C-0072.jpg	/Users/tim/Dropbox/AndersenLab/LabFolders/Tim/projects/easyFulcrum-2017AugustHawaii/data/processed/fulcrum/photos/thumbnails/C-0072.jpg
hawaii2017	C-0066	S-05054			erik.andersen@northwestern.edu	2017-08-03T09:22:25Z	2017-08-03	33720	21.34986961	-157.8059906	21.3490027777778	-157.805302777778	21.3490027777778	-157.805302777778	photo	119.987477725187	325.5883312	360.451851851852	360.451851851852	photo		Oahu		Wild forest	Obstructed	72.1	Rotting nut			76.4	24.7	22.1	22.1	no				5ea70f45-71d2-482b-bb4f-3d3187eef4e9	https://storage.googleapis.com/elegansvariation.org/photos/hawaii2017/C-0066.jpg	/Users/tim/Dropbox/AndersenLab/LabFolders/Tim/projects/easyFulcrum-2017AugustHawaii/data/raw/fulcrum/photos/5ea70f45-71d2-482b-bb4f-3d3187eef4e9.jpg	/Users/tim/Dropbox/AndersenLab/LabFolders/Tim/projects/easyFulcrum-2017AugustHawaii/data/processed/fulcrum/photos/C-0066.jpg	/Users/tim/Dropbox/AndersenLab/LabFolders/Tim/projects/easyFulcrum-2017AugustHawaii/data/processed/fulcrum/photos/thumbnails/C-0066.jpg
hawaii2017	C-0066	S-05060	Oscheius sp.		erik.andersen@northwestern.edu	2017-08-03T09:22:25Z	2017-08-03	33720	21.34986961	-157.8059906	21.3490027777778	-157.805302777778	21.3490027777778	-157.805302777778	photo	119.987477725187	325.5883312	360.451851851852	360.451851851852	photo		Oahu		Wild forest	Obstructed	72.1	Rotting nut			76.4	24.7	22.1	22.1	no				5ea70f45-71d2-482b-bb4f-3d3187eef4e9	https://storage.googleapis.com/elegansvariation.org/photos/hawaii2017/C-0066.jpg	/Users/tim/Dropbox/AndersenLab/LabFolders/Tim/projects/easyFulcrum-2017AugustHawaii/data/raw/fulcrum/photos/5ea70f45-71d2-482b-bb4f-3d3187eef4e9.jpg	/Users/tim/Dropbox/AndersenLab/LabFolders/Tim/projects/easyFulcrum-2017AugustHawaii/data/processed/fulcrum/photos/C-0066.jpg	/Users/tim/Dropbox/AndersenLab/LabFolders/Tim/projects/easyFulcrum-2017AugustHawaii/data/processed/fulcrum/photos/thumbnails/C-0066.jpg
hawaii2017	C-0066	S-05059			erik.andersen@northwestern.edu	2017-08-03T09:22:25Z	2017-08-03	33720	21.34986961	-157.8059906	21.3490027777778	-157.805302777778	21.3490027777778	-157.805302777778	photo	119.987477725187	325.5883312	360.451851851852	360.451851851852	photo		Oahu		Wild forest	Obstructed	72.1	Rotting nut			76.4	24.7	22.1	22.1	no				5ea70f45-71d2-482b-bb4f-3d3187eef4e9	https://storage.googleapis.com/elegansvariation.org/photos/hawaii2017/C-0066.jpg	/Users/tim/Dropbox/AndersenLab/LabFolders/Tim/projects/easyFulcrum-2017AugustHawaii/data/raw/fulcrum/photos/5ea70f45-71d2-482b-bb4f-3d3187eef4e9.jpg	/Users/tim/Dropbox/AndersenLab/LabFolders/Tim/projects/easyFulcrum-2017AugustHawaii/data/processed/fulcrum/photos/C-0066.jpg	/Users/tim/Dropbox/AndersenLab/LabFolders/Tim/projects/easyFulcrum-2017AugustHawaii/data/processed/fulcrum/photos/thumbnails/C-0066.jpg
hawaii2017	C-0076	S-05056			erik.andersen@northwestern.edu	2017-08-03T10:45:23Z	2017-08-03	38700	21.36460982	-157.7801736	21.3646194444444	-157.78015	21.3646194444444	-157.78015	photo	2.67090832750593	202.6688766	198.619433198381	198.619433198381	photo	Maunawili Demonstration Trail	Oahu		Wild forest	Partially Obstructed	76.9	Rotting fungus			81.4	27.4	33.6	33.6	no				92ad9f7e-6cdc-447f-9ed7-9b5b38fd95f1	https://storage.googleapis.com/elegansvariation.org/photos/hawaii2017/C-0076.jpg	/Users/tim/Dropbox/AndersenLab/LabFolders/Tim/projects/easyFulcrum-2017AugustHawaii/data/raw/fulcrum/photos/92ad9f7e-6cdc-447f-9ed7-9b5b38fd95f1.jpg	/Users/tim/Dropbox/AndersenLab/LabFolders/Tim/projects/easyFulcrum-2017AugustHawaii/data/processed/fulcrum/photos/C-0076.jpg	/Users/tim/Dropbox/AndersenLab/LabFolders/Tim/projects/easyFulcrum-2017AugustHawaii/data/processed/fulcrum/photos/thumbnails/C-0076.jpg
hawaii2017	C-0076	S-05058			erik.andersen@northwestern.edu	2017-08-03T10:45:23Z	2017-08-03	38700	21.36460982	-157.7801736	21.3646194444444	-157.78015	21.3646194444444	-157.78015	photo	2.67090832750593	202.6688766	198.619433198381	198.619433198381	photo	Maunawili Demonstration Trail	Oahu		Wild forest	Partially Obstructed	76.9	Rotting fungus			81.4	27.4	33.6	33.6	no				92ad9f7e-6cdc-447f-9ed7-9b5b38fd95f1	https://storage.googleapis.com/elegansvariation.org/photos/hawaii2017/C-0076.jpg	/Users/tim/Dropbox/AndersenLab/LabFolders/Tim/projects/easyFulcrum-2017AugustHawaii/data/raw/fulcrum/photos/92ad9f7e-6cdc-447f-9ed7-9b5b38fd95f1.jpg	/Users/tim/Dropbox/AndersenLab/LabFolders/Tim/projects/easyFulcrum-2017AugustHawaii/data/processed/fulcrum/photos/C-0076.jpg	/Users/tim/Dropbox/AndersenLab/LabFolders/Tim/projects/easyFulcrum-2017AugustHawaii/data/processed/fulcrum/photos/thumbnails/C-0076.jpg
hawaii2017	C-0076	S-05057			erik.andersen@northwestern.edu	2017-08-03T10:45:23Z	2017-08-03	38700	21.36460982	-157.7801736	21.3646194444444	-157.78015	21.3646194444444	-157.78015	photo	2.67090832750593	202.6688766	198.619433198381	198.619433198381	photo	Maunawili Demonstration Trail	Oahu		Wild forest	Partially Obstructed	76.9	Rotting fungus			81.4	27.4	33.6	33.6	no				92ad9f7e-6cdc-447f-9ed7-9b5b38fd95f1	https://storage.googleapis.com/elegansvariation.org/photos/hawaii2017/C-0076.jpg	/Users/tim/Dropbox/AndersenLab/LabFolders/Tim/projects/easyFulcrum-2017AugustHawaii/data/raw/fulcrum/photos/92ad9f7e-6cdc-447f-9ed7-9b5b38fd95f1.jpg	/Users/tim/Dropbox/AndersenLab/LabFolders/Tim/projects/easyFulcrum-2017AugustHawaii/data/processed/fulcrum/photos/C-0076.jpg	/Users/tim/Dropbox/AndersenLab/LabFolders/Tim/projects/easyFulcrum-2017AugustHawaii/data/processed/fulcrum/photos/thumbnails/C-0076.jpg
hawaii2017	C-0053	S-05061	C. oiwi		erik.andersen@northwestern.edu	2017-08-03T09:08:02Z	2017-08-03	32880	21.35142798	-157.8060432	21.3513805555556	-157.806161111111	21.3513805555556	-157.806161111111	photo	13.3161246774167	313.8823986	313.291576673866	313.291576673866	photo		Oahu		Wild forest	Obstructed	78.9	Rotting flower			24.7	24.7	22.5	22.5	no				516eae23-2c5d-4cf6-bb62-c2978ba30358	https://storage.googleapis.com/elegansvariation.org/photos/hawaii2017/C-0053.jpg	/Users/tim/Dropbox/AndersenLab/LabFolders/Tim/projects/easyFulcrum-2017AugustHawaii/data/raw/fulcrum/photos/516eae23-2c5d-4cf6-bb62-c2978ba30358.jpg	/Users/tim/Dropbox/AndersenLab/LabFolders/Tim/projects/easyFulcrum-2017AugustHawaii/data/processed/fulcrum/photos/C-0053.jpg	/Users/tim/Dropbox/AndersenLab/LabFolders/Tim/projects/easyFulcrum-2017AugustHawaii/data/processed/fulcrum/photos/thumbnails/C-0053.jpg
hawaii2017	C-0078	S-05066			erik.andersen@northwestern.edu	2017-08-03T10:57:08Z	2017-08-03	39420	21.36403863	-157.7804888	21.3641166666667	-157.781025	21.3641166666667	-157.781025	photo	56.2625965299622	213.5799484	225.546511627907	225.546511627907	photo	Maunawili Demonstration Trail	Oahu		Wild forest	Partially Obstructed	72.1	Leaf litter			80.1	26.7	23.3	23.3	no				c29420b7-d0b3-4c98-a85b-7e3e3c720408	https://storage.googleapis.com/elegansvariation.org/photos/hawaii2017/C-0078.jpg	/Users/tim/Dropbox/AndersenLab/LabFolders/Tim/projects/easyFulcrum-2017AugustHawaii/data/raw/fulcrum/photos/c29420b7-d0b3-4c98-a85b-7e3e3c720408.jpg	/Users/tim/Dropbox/AndersenLab/LabFolders/Tim/projects/easyFulcrum-2017AugustHawaii/data/processed/fulcrum/photos/C-0078.jpg	/Users/tim/Dropbox/AndersenLab/LabFolders/Tim/projects/easyFulcrum-2017AugustHawaii/data/processed/fulcrum/photos/thumbnails/C-0078.jpg
hawaii2017	C-0063	S-05062	Oscheius sp.		erik.andersen@northwestern.edu	2017-08-03T09:05:20Z	2017-08-03	32700	21.34888293	-157.8200972	21.3514583333333	-157.806072222222	21.3514583333333	-157.806072222222	photo	1482.10168374431	312.9627075	311.930434782609	311.930434782609	photo		Oahu		Wild forest	Obstructed	80.5	Leaf litter			24	24	22.3	22.3	no				0c056f94-c14d-4244-a5b7-1410d358d890	https://storage.googleapis.com/elegansvariation.org/photos/hawaii2017/C-0063.jpg	/Users/tim/Dropbox/AndersenLab/LabFolders/Tim/projects/easyFulcrum-2017AugustHawaii/data/raw/fulcrum/photos/0c056f94-c14d-4244-a5b7-1410d358d890.jpg	/Users/tim/Dropbox/AndersenLab/LabFolders/Tim/projects/easyFulcrum-2017AugustHawaii/data/processed/fulcrum/photos/C-0063.jpg	/Users/tim/Dropbox/AndersenLab/LabFolders/Tim/projects/easyFulcrum-2017AugustHawaii/data/processed/fulcrum/photos/thumbnails/C-0063.jpg
hawaii2017	C-0025	S-05067			erik.andersen@northwestern.edu	2017-08-03T14:55:52Z	2017-08-03	53700	21.31454056	-157.8571425	21.315175	-157.857216666667	21.315175	-157.857216666667	photo	71.0431202719778	21.71730995	8.64343271555197	8.64343271555197	photo	Foster Community Garden	Oahu		Rural garden	Partially Obstructed	54.9	Rotting fruit	Cerbera tree, isopod, millipedes		34.3	34.3	32.3	32.3	no				800c797f-f707-4afc-941b-5b1229e69de2	https://storage.googleapis.com/elegansvariation.org/photos/hawaii2017/C-0025.jpg	/Users/tim/Dropbox/AndersenLab/LabFolders/Tim/projects/easyFulcrum-2017AugustHawaii/data/raw/fulcrum/photos/800c797f-f707-4afc-941b-5b1229e69de2.jpg	/Users/tim/Dropbox/AndersenLab/LabFolders/Tim/projects/easyFulcrum-2017AugustHawaii/data/processed/fulcrum/photos/C-0025.jpg	/Users/tim/Dropbox/AndersenLab/LabFolders/Tim/projects/easyFulcrum-2017AugustHawaii/data/processed/fulcrum/photos/thumbnails/C-0025.jpg
hawaii2017	C-0025	S-05063			erik.andersen@northwestern.edu	2017-08-03T14:55:52Z	2017-08-03	53700	21.31454056	-157.8571425	21.315175	-157.857216666667	21.315175	-157.857216666667	photo	71.0431202719778	21.71730995	8.64343271555197	8.64343271555197	photo	Foster Community Garden	Oahu		Rural garden	Partially Obstructed	54.9	Rotting fruit	Cerbera tree, isopod, millipedes		34.3	34.3	32.3	32.3	no				800c797f-f707-4afc-941b-5b1229e69de2	https://storage.googleapis.com/elegansvariation.org/photos/hawaii2017/C-0025.jpg	/Users/tim/Dropbox/AndersenLab/LabFolders/Tim/projects/easyFulcrum-2017AugustHawaii/data/raw/fulcrum/photos/800c797f-f707-4afc-941b-5b1229e69de2.jpg	/Users/tim/Dropbox/AndersenLab/LabFolders/Tim/projects/easyFulcrum-2017AugustHawaii/data/processed/fulcrum/photos/C-0025.jpg	/Users/tim/Dropbox/AndersenLab/LabFolders/Tim/projects/easyFulcrum-2017AugustHawaii/data/processed/fulcrum/photos/thumbnails/C-0025.jpg
hawaii2017	C-0095	S-05068			erik.andersen@northwestern.edu	2017-08-03T14:30:31Z	2017-08-03	52200	21.31736692	-157.856947	21.3167	-157.857877777778	21.3167	-157.857877777778	photo	121.773519211419	14.10901928	15.0436408977556	15.0436408977556	photo	Foster Community Garden	Oahu		Rural garden	Partially Obstructed	54	Rotting fruit			32.9	32.9	32.2	32.2	no				b5c14e0c-70c7-4d7c-bd82-d43a9d99768d	https://storage.googleapis.com/elegansvariation.org/photos/hawaii2017/C-0095.jpg	/Users/tim/Dropbox/AndersenLab/LabFolders/Tim/projects/easyFulcrum-2017AugustHawaii/data/raw/fulcrum/photos/b5c14e0c-70c7-4d7c-bd82-d43a9d99768d.jpg	/Users/tim/Dropbox/AndersenLab/LabFolders/Tim/projects/easyFulcrum-2017AugustHawaii/data/processed/fulcrum/photos/C-0095.jpg	/Users/tim/Dropbox/AndersenLab/LabFolders/Tim/projects/easyFulcrum-2017AugustHawaii/data/processed/fulcrum/photos/thumbnails/C-0095.jpg
hawaii2017	C-0095	S-05065			erik.andersen@northwestern.edu	2017-08-03T14:30:31Z	2017-08-03	52200	21.31736692	-157.856947	21.3167	-157.857877777778	21.3167	-157.857877777778	photo	121.773519211419	14.10901928	15.0436408977556	15.0436408977556	photo	Foster Community Garden	Oahu		Rural garden	Partially Obstructed	54	Rotting fruit			32.9	32.9	32.2	32.2	no				b5c14e0c-70c7-4d7c-bd82-d43a9d99768d	https://storage.googleapis.com/elegansvariation.org/photos/hawaii2017/C-0095.jpg	/Users/tim/Dropbox/AndersenLab/LabFolders/Tim/projects/easyFulcrum-2017AugustHawaii/data/raw/fulcrum/photos/b5c14e0c-70c7-4d7c-bd82-d43a9d99768d.jpg	/Users/tim/Dropbox/AndersenLab/LabFolders/Tim/projects/easyFulcrum-2017AugustHawaii/data/processed/fulcrum/photos/C-0095.jpg	/Users/tim/Dropbox/AndersenLab/LabFolders/Tim/projects/easyFulcrum-2017AugustHawaii/data/processed/fulcrum/photos/thumbnails/C-0095.jpg
hawaii2017	C-0051	S-05064			erik.andersen@northwestern.edu	2017-08-03T08:29:13Z	2017-08-03	30540	21.35942209	-157.8057824	21.3594333333333	-157.805755555556	21.3594333333333	-157.805755555556	photo	3.05154082880894	325.2068615	324.90303030303	324.90303030303	photo		Oahu		Wild forest	Full	72.9	Leaf litter			26	26	24.4	24.4	no				e376c6b3-b42c-463b-b50e-f884db0a533c	https://storage.googleapis.com/elegansvariation.org/photos/hawaii2017/C-0051.jpg	/Users/tim/Dropbox/AndersenLab/LabFolders/Tim/projects/easyFulcrum-2017AugustHawaii/data/raw/fulcrum/photos/e376c6b3-b42c-463b-b50e-f884db0a533c.jpg	/Users/tim/Dropbox/AndersenLab/LabFolders/Tim/projects/easyFulcrum-2017AugustHawaii/data/processed/fulcrum/photos/C-0051.jpg	/Users/tim/Dropbox/AndersenLab/LabFolders/Tim/projects/easyFulcrum-2017AugustHawaii/data/processed/fulcrum/photos/thumbnails/C-0051.jpg
hawaii2017	C-0051	S-05073			erik.andersen@northwestern.edu	2017-08-03T08:29:13Z	2017-08-03	30540	21.35942209	-157.8057824	21.3594333333333	-157.805755555556	21.3594333333333	-157.805755555556	photo	3.05154082880894	325.2068615	324.90303030303	324.90303030303	photo		Oahu		Wild forest	Full	72.9	Leaf litter			26	26	24.4	24.4	no				e376c6b3-b42c-463b-b50e-f884db0a533c	https://storage.googleapis.com/elegansvariation.org/photos/hawaii2017/C-0051.jpg	/Users/tim/Dropbox/AndersenLab/LabFolders/Tim/projects/easyFulcrum-2017AugustHawaii/data/raw/fulcrum/photos/e376c6b3-b42c-463b-b50e-f884db0a533c.jpg	/Users/tim/Dropbox/AndersenLab/LabFolders/Tim/projects/easyFulcrum-2017AugustHawaii/data/processed/fulcrum/photos/C-0051.jpg	/Users/tim/Dropbox/AndersenLab/LabFolders/Tim/projects/easyFulcrum-2017AugustHawaii/data/processed/fulcrum/photos/thumbnails/C-0051.jpg
hawaii2017	C-0077	S-05087			erik.andersen@northwestern.edu	2017-08-03T10:50:37Z	2017-08-03	39000	21.36409265	-157.7801672	21.3640694444445	-157.780194444444	21.3640694444445	-157.780194444444	photo	3.82759844464117	205.619194	210.873417721519	210.873417721519	photo	Maunawili Demonstration Trail	Oahu		Wild forest	Partially Obstructed	77.4	Leaf litter			82.6	28.1	24.1	24.1	no				23f6f34a-ac04-4397-aad6-d2957ef2bfad	https://storage.googleapis.com/elegansvariation.org/photos/hawaii2017/C-0077.jpg	/Users/tim/Dropbox/AndersenLab/LabFolders/Tim/projects/easyFulcrum-2017AugustHawaii/data/raw/fulcrum/photos/23f6f34a-ac04-4397-aad6-d2957ef2bfad.jpg	/Users/tim/Dropbox/AndersenLab/LabFolders/Tim/projects/easyFulcrum-2017AugustHawaii/data/processed/fulcrum/photos/C-0077.jpg	/Users/tim/Dropbox/AndersenLab/LabFolders/Tim/projects/easyFulcrum-2017AugustHawaii/data/processed/fulcrum/photos/thumbnails/C-0077.jpg
hawaii2017	C-0065	S-05082	C. oiwi		erik.andersen@northwestern.edu	2017-08-03T09:15:52Z	2017-08-03	33300	21.3497661	-157.8059364	21.3498583333333	-157.805975	21.3498583333333	-157.805975	photo	11.0197681025908	319.0355968	322.85175879397	322.85175879397	photo		Oahu		Wild forest	Obstructed	77.8	Rotting flower			24	24	21.8	21.8	no				da68609e-082f-43ab-a34b-6c5a315ddf0d	https://storage.googleapis.com/elegansvariation.org/photos/hawaii2017/C-0065.jpg	/Users/tim/Dropbox/AndersenLab/LabFolders/Tim/projects/easyFulcrum-2017AugustHawaii/data/raw/fulcrum/photos/da68609e-082f-43ab-a34b-6c5a315ddf0d.jpg	/Users/tim/Dropbox/AndersenLab/LabFolders/Tim/projects/easyFulcrum-2017AugustHawaii/data/processed/fulcrum/photos/C-0065.jpg	/Users/tim/Dropbox/AndersenLab/LabFolders/Tim/projects/easyFulcrum-2017AugustHawaii/data/processed/fulcrum/photos/thumbnails/C-0065.jpg
hawaii2017	C-0065	S-05096	Caenorhabditis briggsae		erik.andersen@northwestern.edu	2017-08-03T09:15:52Z	2017-08-03	33300	21.3497661	-157.8059364	21.3498583333333	-157.805975	21.3498583333333	-157.805975	photo	11.0197681025908	319.0355968	322.85175879397	322.85175879397	photo		Oahu		Wild forest	Obstructed	77.8	Rotting flower			24	24	21.8	21.8	no				da68609e-082f-43ab-a34b-6c5a315ddf0d	https://storage.googleapis.com/elegansvariation.org/photos/hawaii2017/C-0065.jpg	/Users/tim/Dropbox/AndersenLab/LabFolders/Tim/projects/easyFulcrum-2017AugustHawaii/data/raw/fulcrum/photos/da68609e-082f-43ab-a34b-6c5a315ddf0d.jpg	/Users/tim/Dropbox/AndersenLab/LabFolders/Tim/projects/easyFulcrum-2017AugustHawaii/data/processed/fulcrum/photos/C-0065.jpg	/Users/tim/Dropbox/AndersenLab/LabFolders/Tim/projects/easyFulcrum-2017AugustHawaii/data/processed/fulcrum/photos/thumbnails/C-0065.jpg
hawaii2017	C-0093	S-05069			erik.andersen@northwestern.edu	2017-08-03T11:12:25Z	2017-08-03	40320	21.36265009	-157.7799077	21.3617666666667	-157.779366666667	21.3617666666667	-157.779366666667	photo	113.213292283548	238.7402878	243.134146341463	243.134146341463	photo	Maunawili Demonstration Trail	Oahu		Wild forest	Partially Obstructed	78.7	Leaf litter			81.4	27.4	23.9	23.9	no				21d71e85-ede0-4888-a412-d08167f16262	https://storage.googleapis.com/elegansvariation.org/photos/hawaii2017/C-0093.jpg	/Users/tim/Dropbox/AndersenLab/LabFolders/Tim/projects/easyFulcrum-2017AugustHawaii/data/raw/fulcrum/photos/21d71e85-ede0-4888-a412-d08167f16262.jpg	/Users/tim/Dropbox/AndersenLab/LabFolders/Tim/projects/easyFulcrum-2017AugustHawaii/data/processed/fulcrum/photos/C-0093.jpg	/Users/tim/Dropbox/AndersenLab/LabFolders/Tim/projects/easyFulcrum-2017AugustHawaii/data/processed/fulcrum/photos/thumbnails/C-0093.jpg
hawaii2017	C-0093	S-05076			erik.andersen@northwestern.edu	2017-08-03T11:12:25Z	2017-08-03	40320	21.36265009	-157.7799077	21.3617666666667	-157.779366666667	21.3617666666667	-157.779366666667	photo	113.213292283548	238.7402878	243.134146341463	243.134146341463	photo	Maunawili Demonstration Trail	Oahu		Wild forest	Partially Obstructed	78.7	Leaf litter			81.4	27.4	23.9	23.9	no				21d71e85-ede0-4888-a412-d08167f16262	https://storage.googleapis.com/elegansvariation.org/photos/hawaii2017/C-0093.jpg	/Users/tim/Dropbox/AndersenLab/LabFolders/Tim/projects/easyFulcrum-2017AugustHawaii/data/raw/fulcrum/photos/21d71e85-ede0-4888-a412-d08167f16262.jpg	/Users/tim/Dropbox/AndersenLab/LabFolders/Tim/projects/easyFulcrum-2017AugustHawaii/data/processed/fulcrum/photos/C-0093.jpg	/Users/tim/Dropbox/AndersenLab/LabFolders/Tim/projects/easyFulcrum-2017AugustHawaii/data/processed/fulcrum/photos/thumbnails/C-0093.jpg
hawaii2017	C-0073	S-05071			erik.andersen@northwestern.edu	2017-08-03T09:47:38Z	2017-08-03	35220	21.34997896	-157.8141991	21.3518333333333	-157.805952777778	21.3518333333333	-157.805952777778	photo	879.541312424212	311.4157104	313.028213166144	313.028213166144	photo		Oahu		Wild forest	Obstructed	73.4	Leaf litter			76.4	24.7	22.6	22.6	no				b604383f-42f9-48bc-b555-fbd196e76fdf	https://storage.googleapis.com/elegansvariation.org/photos/hawaii2017/C-0073.jpg	/Users/tim/Dropbox/AndersenLab/LabFolders/Tim/projects/easyFulcrum-2017AugustHawaii/data/raw/fulcrum/photos/b604383f-42f9-48bc-b555-fbd196e76fdf.jpg	/Users/tim/Dropbox/AndersenLab/LabFolders/Tim/projects/easyFulcrum-2017AugustHawaii/data/processed/fulcrum/photos/C-0073.jpg	/Users/tim/Dropbox/AndersenLab/LabFolders/Tim/projects/easyFulcrum-2017AugustHawaii/data/processed/fulcrum/photos/thumbnails/C-0073.jpg
hawaii2017	C-0073	S-05084			erik.andersen@northwestern.edu	2017-08-03T09:47:38Z	2017-08-03	35220	21.34997896	-157.8141991	21.3518333333333	-157.805952777778	21.3518333333333	-157.805952777778	photo	879.541312424212	311.4157104	313.028213166144	313.028213166144	photo		Oahu		Wild forest	Obstructed	73.4	Leaf litter			76.4	24.7	22.6	22.6	no				b604383f-42f9-48bc-b555-fbd196e76fdf	https://storage.googleapis.com/elegansvariation.org/photos/hawaii2017/C-0073.jpg	/Users/tim/Dropbox/AndersenLab/LabFolders/Tim/projects/easyFulcrum-2017AugustHawaii/data/raw/fulcrum/photos/b604383f-42f9-48bc-b555-fbd196e76fdf.jpg	/Users/tim/Dropbox/AndersenLab/LabFolders/Tim/projects/easyFulcrum-2017AugustHawaii/data/processed/fulcrum/photos/C-0073.jpg	/Users/tim/Dropbox/AndersenLab/LabFolders/Tim/projects/easyFulcrum-2017AugustHawaii/data/processed/fulcrum/photos/thumbnails/C-0073.jpg
hawaii2017	C-0073	S-05083			erik.andersen@northwestern.edu	2017-08-03T09:47:38Z	2017-08-03	35220	21.34997896	-157.8141991	21.3518333333333	-157.805952777778	21.3518333333333	-157.805952777778	photo	879.541312424212	311.4157104	313.028213166144	313.028213166144	photo		Oahu		Wild forest	Obstructed	73.4	Leaf litter			76.4	24.7	22.6	22.6	no				b604383f-42f9-48bc-b555-fbd196e76fdf	https://storage.googleapis.com/elegansvariation.org/photos/hawaii2017/C-0073.jpg	/Users/tim/Dropbox/AndersenLab/LabFolders/Tim/projects/easyFulcrum-2017AugustHawaii/data/raw/fulcrum/photos/b604383f-42f9-48bc-b555-fbd196e76fdf.jpg	/Users/tim/Dropbox/AndersenLab/LabFolders/Tim/projects/easyFulcrum-2017AugustHawaii/data/processed/fulcrum/photos/C-0073.jpg	/Users/tim/Dropbox/AndersenLab/LabFolders/Tim/projects/easyFulcrum-2017AugustHawaii/data/processed/fulcrum/photos/thumbnails/C-0073.jpg
hawaii2017	C-0087	S-05072			erik.andersen@northwestern.edu	2017-08-03T13:00:35Z	2017-08-03	46800	21.503431	-158.016387	21.5037333333333	-158.016819444444	21.5037333333333	-158.016819444444	photo	56.0243622912488	305.4064331	261.487046632124	261.487046632124	photo	Wahiawa Botanical Garden	Oahu		Rural garden	Partially Obstructed	62.3	Leaf litter			82.6	28.1	24.1	24.1	no				ac1fc773-a82c-4b2b-9982-08fc6bff77a8	https://storage.googleapis.com/elegansvariation.org/photos/hawaii2017/C-0087.jpg	/Users/tim/Dropbox/AndersenLab/LabFolders/Tim/projects/easyFulcrum-2017AugustHawaii/data/raw/fulcrum/photos/ac1fc773-a82c-4b2b-9982-08fc6bff77a8.jpg	/Users/tim/Dropbox/AndersenLab/LabFolders/Tim/projects/easyFulcrum-2017AugustHawaii/data/processed/fulcrum/photos/C-0087.jpg	/Users/tim/Dropbox/AndersenLab/LabFolders/Tim/projects/easyFulcrum-2017AugustHawaii/data/processed/fulcrum/photos/thumbnails/C-0087.jpg
hawaii2017	C-0080	S-05074	Caenorhabditis tropicalis		erik.andersen@northwestern.edu	2017-08-03T11:07:44Z	2017-08-03	40020	21.36287447	-157.7806285	21.362625	-157.779913888889	21.362625	-157.779913888889	photo	79.1184659418466	237.445488	238.105339105339	238.105339105339	photo	Maunawili Demonstration Trail	Oahu		Wild forest	Partially Obstructed	76	Rotting fruit	Figs		80.1	26.7	24.4	24.4	no				5a26ca15-1be3-4b1f-afd9-e97a0ef88979	https://storage.googleapis.com/elegansvariation.org/photos/hawaii2017/C-0080.jpg	/Users/tim/Dropbox/AndersenLab/LabFolders/Tim/projects/easyFulcrum-2017AugustHawaii/data/raw/fulcrum/photos/5a26ca15-1be3-4b1f-afd9-e97a0ef88979.jpg	/Users/tim/Dropbox/AndersenLab/LabFolders/Tim/projects/easyFulcrum-2017AugustHawaii/data/processed/fulcrum/photos/C-0080.jpg	/Users/tim/Dropbox/AndersenLab/LabFolders/Tim/projects/easyFulcrum-2017AugustHawaii/data/processed/fulcrum/photos/thumbnails/C-0080.jpg
hawaii2017	C-0026	S-05070			erik.andersen@northwestern.edu	2017-08-03T15:00:42Z	2017-08-03	54000	21.31513387	-157.857459	21.3151083333333	-157.857536111111	21.3151083333333	-157.857536111111	photo	8.48703086768612	4.258605957	9.7046511627907	9.7046511627907	photo	Foster Community Garden	Oahu		Rural garden	Partially Obstructed	55	Soil			31.5	31.5	26.8	26.8	no				b9b6a41d-d0f9-4ea2-9468-97a6405163af	https://storage.googleapis.com/elegansvariation.org/photos/hawaii2017/C-0026.jpg	/Users/tim/Dropbox/AndersenLab/LabFolders/Tim/projects/easyFulcrum-2017AugustHawaii/data/raw/fulcrum/photos/b9b6a41d-d0f9-4ea2-9468-97a6405163af.jpg	/Users/tim/Dropbox/AndersenLab/LabFolders/Tim/projects/easyFulcrum-2017AugustHawaii/data/processed/fulcrum/photos/C-0026.jpg	/Users/tim/Dropbox/AndersenLab/LabFolders/Tim/projects/easyFulcrum-2017AugustHawaii/data/processed/fulcrum/photos/thumbnails/C-0026.jpg
hawaii2017	C-0055	S-05075	C. oiwi		erik.andersen@northwestern.edu	2017-08-03T08:50:19Z	2017-08-03	31800	21.34852038	-157.8206544	21.3541333333333	-157.810183333333	21.3541333333333	-157.810183333333	photo	1252.60077072251	308.9224243	311.96662693683	311.96662693683	photo		Oahu		Wild forest	Partially Obstructed	78.9	Rotting flower			24.7	24.7	22.6	22.6	no				3467daa8-ee83-4b26-843c-c6e81d754713	https://storage.googleapis.com/elegansvariation.org/photos/hawaii2017/C-0055.jpg	/Users/tim/Dropbox/AndersenLab/LabFolders/Tim/projects/easyFulcrum-2017AugustHawaii/data/raw/fulcrum/photos/3467daa8-ee83-4b26-843c-c6e81d754713.jpg	/Users/tim/Dropbox/AndersenLab/LabFolders/Tim/projects/easyFulcrum-2017AugustHawaii/data/processed/fulcrum/photos/C-0055.jpg	/Users/tim/Dropbox/AndersenLab/LabFolders/Tim/projects/easyFulcrum-2017AugustHawaii/data/processed/fulcrum/photos/thumbnails/C-0055.jpg
hawaii2017	C-0055	S-05077	C. oiwi		erik.andersen@northwestern.edu	2017-08-03T08:50:19Z	2017-08-03	31800	21.34852038	-157.8206544	21.3541333333333	-157.810183333333	21.3541333333333	-157.810183333333	photo	1252.60077072251	308.9224243	311.96662693683	311.96662693683	photo		Oahu		Wild forest	Partially Obstructed	78.9	Rotting flower			24.7	24.7	22.6	22.6	no				3467daa8-ee83-4b26-843c-c6e81d754713	https://storage.googleapis.com/elegansvariation.org/photos/hawaii2017/C-0055.jpg	/Users/tim/Dropbox/AndersenLab/LabFolders/Tim/projects/easyFulcrum-2017AugustHawaii/data/raw/fulcrum/photos/3467daa8-ee83-4b26-843c-c6e81d754713.jpg	/Users/tim/Dropbox/AndersenLab/LabFolders/Tim/projects/easyFulcrum-2017AugustHawaii/data/processed/fulcrum/photos/C-0055.jpg	/Users/tim/Dropbox/AndersenLab/LabFolders/Tim/projects/easyFulcrum-2017AugustHawaii/data/processed/fulcrum/photos/thumbnails/C-0055.jpg
hawaii2017	C-0106	S-05079			erik.andersen@northwestern.edu	2017-08-04T10:54:31Z	2017-08-04	39240	21.387036	-157.805522	21.3870361111111	-157.805522222222	21.3870361111111	-157.805522222222	photo	0.0261450160212685	68.56526184	59.8177570093458	59.8177570093458	photo	Ho'omaluhia Botanical Garden	Oahu		Rural garden	Partially Obstructed	75.4	Rotting fruit	Fruit of Indian fig		27	27	27.3	27.3	no				43e6a431-72a7-459c-a9ea-a88dd99cde8a	https://storage.googleapis.com/elegansvariation.org/photos/hawaii2017/C-0106.jpg	/Users/tim/Dropbox/AndersenLab/LabFolders/Tim/projects/easyFulcrum-2017AugustHawaii/data/raw/fulcrum/photos/43e6a431-72a7-459c-a9ea-a88dd99cde8a.jpg	/Users/tim/Dropbox/AndersenLab/LabFolders/Tim/projects/easyFulcrum-2017AugustHawaii/data/processed/fulcrum/photos/C-0106.jpg	/Users/tim/Dropbox/AndersenLab/LabFolders/Tim/projects/easyFulcrum-2017AugustHawaii/data/processed/fulcrum/photos/thumbnails/C-0106.jpg
hawaii2017	C-0106	S-05078			erik.andersen@northwestern.edu	2017-08-04T10:54:31Z	2017-08-04	39240	21.387036	-157.805522	21.3870361111111	-157.805522222222	21.3870361111111	-157.805522222222	photo	0.0261450160212685	68.56526184	59.8177570093458	59.8177570093458	photo	Ho'omaluhia Botanical Garden	Oahu		Rural garden	Partially Obstructed	75.4	Rotting fruit	Fruit of Indian fig		27	27	27.3	27.3	no				43e6a431-72a7-459c-a9ea-a88dd99cde8a	https://storage.googleapis.com/elegansvariation.org/photos/hawaii2017/C-0106.jpg	/Users/tim/Dropbox/AndersenLab/LabFolders/Tim/projects/easyFulcrum-2017AugustHawaii/data/raw/fulcrum/photos/43e6a431-72a7-459c-a9ea-a88dd99cde8a.jpg	/Users/tim/Dropbox/AndersenLab/LabFolders/Tim/projects/easyFulcrum-2017AugustHawaii/data/processed/fulcrum/photos/C-0106.jpg	/Users/tim/Dropbox/AndersenLab/LabFolders/Tim/projects/easyFulcrum-2017AugustHawaii/data/processed/fulcrum/photos/thumbnails/C-0106.jpg
hawaii2017	C-0045	S-05080			erik.andersen@northwestern.edu	2017-08-04T08:40:39Z	2017-08-04	31200	21.320142	-157.855097	21.3201416666667	-157.855097222222	21.3201416666667	-157.855097222222	photo	0.0436800918143051	23.45775223	16.9713876967096	16.9713876967096	photo		Oahu		Urban garden	Partially Obstructed	71.7	Rotting fruit			26.3	26.3	25.4	25.4	no				844c7118-edeb-4786-a943-c7db9563b882	https://storage.googleapis.com/elegansvariation.org/photos/hawaii2017/C-0045.jpg	/Users/tim/Dropbox/AndersenLab/LabFolders/Tim/projects/easyFulcrum-2017AugustHawaii/data/raw/fulcrum/photos/844c7118-edeb-4786-a943-c7db9563b882.jpg	/Users/tim/Dropbox/AndersenLab/LabFolders/Tim/projects/easyFulcrum-2017AugustHawaii/data/processed/fulcrum/photos/C-0045.jpg	/Users/tim/Dropbox/AndersenLab/LabFolders/Tim/projects/easyFulcrum-2017AugustHawaii/data/processed/fulcrum/photos/thumbnails/C-0045.jpg
hawaii2017	C-0045	S-05081			erik.andersen@northwestern.edu	2017-08-04T08:40:39Z	2017-08-04	31200	21.320142	-157.855097	21.3201416666667	-157.855097222222	21.3201416666667	-157.855097222222	photo	0.0436800918143051	23.45775223	16.9713876967096	16.9713876967096	photo		Oahu		Urban garden	Partially Obstructed	71.7	Rotting fruit			26.3	26.3	25.4	25.4	no				844c7118-edeb-4786-a943-c7db9563b882	https://storage.googleapis.com/elegansvariation.org/photos/hawaii2017/C-0045.jpg	/Users/tim/Dropbox/AndersenLab/LabFolders/Tim/projects/easyFulcrum-2017AugustHawaii/data/raw/fulcrum/photos/844c7118-edeb-4786-a943-c7db9563b882.jpg	/Users/tim/Dropbox/AndersenLab/LabFolders/Tim/projects/easyFulcrum-2017AugustHawaii/data/processed/fulcrum/photos/C-0045.jpg	/Users/tim/Dropbox/AndersenLab/LabFolders/Tim/projects/easyFulcrum-2017AugustHawaii/data/processed/fulcrum/photos/thumbnails/C-0045.jpg
hawaii2017	C-0092	S-05085			erik.andersen@northwestern.edu	2017-08-04T07:22:54Z	2017-08-04	26520	21.32098741	-157.804376	21.3341555555556	-157.800733333333	21.3341555555556	-157.800733333333	photo	1513.75633924825	138.9710846	159.09748427673	159.09748427673	photo	Manoa Falls Trail	Oahu	Manoa Falls Trail	Wild forest	Full	94.1	Leaf litter			22.9	22.9	22.8	22.8					f69c5d73-7cbb-4512-b569-642fb5d1ec42	https://storage.googleapis.com/elegansvariation.org/photos/hawaii2017/C-0092.jpg	/Users/tim/Dropbox/AndersenLab/LabFolders/Tim/projects/easyFulcrum-2017AugustHawaii/data/raw/fulcrum/photos/f69c5d73-7cbb-4512-b569-642fb5d1ec42.jpg	/Users/tim/Dropbox/AndersenLab/LabFolders/Tim/projects/easyFulcrum-2017AugustHawaii/data/processed/fulcrum/photos/C-0092.jpg	/Users/tim/Dropbox/AndersenLab/LabFolders/Tim/projects/easyFulcrum-2017AugustHawaii/data/processed/fulcrum/photos/thumbnails/C-0092.jpg
hawaii2017	C-0092	S-05086			erik.andersen@northwestern.edu	2017-08-04T07:22:54Z	2017-08-04	26520	21.32098741	-157.804376	21.3341555555556	-157.800733333333	21.3341555555556	-157.800733333333	photo	1513.75633924825	138.9710846	159.09748427673	159.09748427673	photo	Manoa Falls Trail	Oahu	Manoa Falls Trail	Wild forest	Full	94.1	Leaf litter			22.9	22.9	22.8	22.8					f69c5d73-7cbb-4512-b569-642fb5d1ec42	https://storage.googleapis.com/elegansvariation.org/photos/hawaii2017/C-0092.jpg	/Users/tim/Dropbox/AndersenLab/LabFolders/Tim/projects/easyFulcrum-2017AugustHawaii/data/raw/fulcrum/photos/f69c5d73-7cbb-4512-b569-642fb5d1ec42.jpg	/Users/tim/Dropbox/AndersenLab/LabFolders/Tim/projects/easyFulcrum-2017AugustHawaii/data/processed/fulcrum/photos/C-0092.jpg	/Users/tim/Dropbox/AndersenLab/LabFolders/Tim/projects/easyFulcrum-2017AugustHawaii/data/processed/fulcrum/photos/thumbnails/C-0092.jpg
hawaii2017	C-0090	S-05088			erik.andersen@northwestern.edu	2017-08-04T07:25:20Z	2017-08-04	26700	21.32513801	-157.8037764	21.3343444444444	-157.800727777778	21.3343444444444	-157.800727777778	photo	1072.50362065975	156.3046417	162.082164328657	162.082164328657	photo	Manoa Falls Trail	Oahu	Manoa Falls Trail	Wild forest	Full	93.7	Slug			22.9	22.9	22.9	22.9	no				9c4265bc-b1b8-433f-940d-61db125f3d1f	https://storage.googleapis.com/elegansvariation.org/photos/hawaii2017/C-0090.jpg	/Users/tim/Dropbox/AndersenLab/LabFolders/Tim/projects/easyFulcrum-2017AugustHawaii/data/raw/fulcrum/photos/9c4265bc-b1b8-433f-940d-61db125f3d1f.jpg	/Users/tim/Dropbox/AndersenLab/LabFolders/Tim/projects/easyFulcrum-2017AugustHawaii/data/processed/fulcrum/photos/C-0090.jpg	/Users/tim/Dropbox/AndersenLab/LabFolders/Tim/projects/easyFulcrum-2017AugustHawaii/data/processed/fulcrum/photos/thumbnails/C-0090.jpg
hawaii2017	C-0090	S-05089			erik.andersen@northwestern.edu	2017-08-04T07:25:20Z	2017-08-04	26700	21.32513801	-157.8037764	21.3343444444444	-157.800727777778	21.3343444444444	-157.800727777778	photo	1072.50362065975	156.3046417	162.082164328657	162.082164328657	photo	Manoa Falls Trail	Oahu	Manoa Falls Trail	Wild forest	Full	93.7	Slug			22.9	22.9	22.9	22.9	no				9c4265bc-b1b8-433f-940d-61db125f3d1f	https://storage.googleapis.com/elegansvariation.org/photos/hawaii2017/C-0090.jpg	/Users/tim/Dropbox/AndersenLab/LabFolders/Tim/projects/easyFulcrum-2017AugustHawaii/data/raw/fulcrum/photos/9c4265bc-b1b8-433f-940d-61db125f3d1f.jpg	/Users/tim/Dropbox/AndersenLab/LabFolders/Tim/projects/easyFulcrum-2017AugustHawaii/data/processed/fulcrum/photos/C-0090.jpg	/Users/tim/Dropbox/AndersenLab/LabFolders/Tim/projects/easyFulcrum-2017AugustHawaii/data/processed/fulcrum/photos/thumbnails/C-0090.jpg
hawaii2017	C-0037	S-05094			erik.andersen@northwestern.edu	2017-08-04T09:59:05Z	2017-08-04	35940	21.40283189	-157.803105	21.3801944444444	-157.803497222222	21.3801944444444	-157.803497222222	photo	2520.31681992167	96.27159882	87.8673835125448	87.8673835125448	photo	Ho'omaluhia Botanical Garden	Oahu		Rural garden	Obstructed	75	Rotting flower			27.7	27.7	25.1	25.1	no				bf637add-ef2d-4a3e-810d-1dd897bc3578	https://storage.googleapis.com/elegansvariation.org/photos/hawaii2017/C-0037.jpg	/Users/tim/Dropbox/AndersenLab/LabFolders/Tim/projects/easyFulcrum-2017AugustHawaii/data/raw/fulcrum/photos/bf637add-ef2d-4a3e-810d-1dd897bc3578.jpg	/Users/tim/Dropbox/AndersenLab/LabFolders/Tim/projects/easyFulcrum-2017AugustHawaii/data/processed/fulcrum/photos/C-0037.jpg	/Users/tim/Dropbox/AndersenLab/LabFolders/Tim/projects/easyFulcrum-2017AugustHawaii/data/processed/fulcrum/photos/thumbnails/C-0037.jpg
hawaii2017	C-0037	S-05095	C. oiwi		erik.andersen@northwestern.edu	2017-08-04T09:59:05Z	2017-08-04	35940	21.40283189	-157.803105	21.3801944444444	-157.803497222222	21.3801944444444	-157.803497222222	photo	2520.31681992167	96.27159882	87.8673835125448	87.8673835125448	photo	Ho'omaluhia Botanical Garden	Oahu		Rural garden	Obstructed	75	Rotting flower			27.7	27.7	25.1	25.1	no				bf637add-ef2d-4a3e-810d-1dd897bc3578	https://storage.googleapis.com/elegansvariation.org/photos/hawaii2017/C-0037.jpg	/Users/tim/Dropbox/AndersenLab/LabFolders/Tim/projects/easyFulcrum-2017AugustHawaii/data/raw/fulcrum/photos/bf637add-ef2d-4a3e-810d-1dd897bc3578.jpg	/Users/tim/Dropbox/AndersenLab/LabFolders/Tim/projects/easyFulcrum-2017AugustHawaii/data/processed/fulcrum/photos/C-0037.jpg	/Users/tim/Dropbox/AndersenLab/LabFolders/Tim/projects/easyFulcrum-2017AugustHawaii/data/processed/fulcrum/photos/thumbnails/C-0037.jpg
hawaii2017	C-0037	S-05104			erik.andersen@northwestern.edu	2017-08-04T09:59:05Z	2017-08-04	35940	21.40283189	-157.803105	21.3801944444444	-157.803497222222	21.3801944444444	-157.803497222222	photo	2520.31681992167	96.27159882	87.8673835125448	87.8673835125448	photo	Ho'omaluhia Botanical Garden	Oahu		Rural garden	Obstructed	75	Rotting flower			27.7	27.7	25.1	25.1	no				bf637add-ef2d-4a3e-810d-1dd897bc3578	https://storage.googleapis.com/elegansvariation.org/photos/hawaii2017/C-0037.jpg	/Users/tim/Dropbox/AndersenLab/LabFolders/Tim/projects/easyFulcrum-2017AugustHawaii/data/raw/fulcrum/photos/bf637add-ef2d-4a3e-810d-1dd897bc3578.jpg	/Users/tim/Dropbox/AndersenLab/LabFolders/Tim/projects/easyFulcrum-2017AugustHawaii/data/processed/fulcrum/photos/C-0037.jpg	/Users/tim/Dropbox/AndersenLab/LabFolders/Tim/projects/easyFulcrum-2017AugustHawaii/data/processed/fulcrum/photos/thumbnails/C-0037.jpg
hawaii2017	C-0048	S-05090			erik.andersen@northwestern.edu	2017-08-04T09:41:29Z	2017-08-04	34860	21.40386053	-157.8030475	21.3796444444444	-157.799852777778	21.3796444444444	-157.799852777778	photo	2715.9839637473	96.22032928	98.7102040816327	98.7102040816327	photo	Ho'omaluhia Botanical Garden	Oahu		Rural garden	Partially Obstructed	79.3	Rotting fruit			27	27	26.6	26.6	no				7ba5edbd-72cd-4aad-9866-66ec9ffe8e97	https://storage.googleapis.com/elegansvariation.org/photos/hawaii2017/C-0048.jpg	/Users/tim/Dropbox/AndersenLab/LabFolders/Tim/projects/easyFulcrum-2017AugustHawaii/data/raw/fulcrum/photos/7ba5edbd-72cd-4aad-9866-66ec9ffe8e97.jpg	/Users/tim/Dropbox/AndersenLab/LabFolders/Tim/projects/easyFulcrum-2017AugustHawaii/data/processed/fulcrum/photos/C-0048.jpg	/Users/tim/Dropbox/AndersenLab/LabFolders/Tim/projects/easyFulcrum-2017AugustHawaii/data/processed/fulcrum/photos/thumbnails/C-0048.jpg
hawaii2017	C-0048	S-05099			erik.andersen@northwestern.edu	2017-08-04T09:41:29Z	2017-08-04	34860	21.40386053	-157.8030475	21.3796444444444	-157.799852777778	21.3796444444444	-157.799852777778	photo	2715.9839637473	96.22032928	98.7102040816327	98.7102040816327	photo	Ho'omaluhia Botanical Garden	Oahu		Rural garden	Partially Obstructed	79.3	Rotting fruit			27	27	26.6	26.6	no				7ba5edbd-72cd-4aad-9866-66ec9ffe8e97	https://storage.googleapis.com/elegansvariation.org/photos/hawaii2017/C-0048.jpg	/Users/tim/Dropbox/AndersenLab/LabFolders/Tim/projects/easyFulcrum-2017AugustHawaii/data/raw/fulcrum/photos/7ba5edbd-72cd-4aad-9866-66ec9ffe8e97.jpg	/Users/tim/Dropbox/AndersenLab/LabFolders/Tim/projects/easyFulcrum-2017AugustHawaii/data/processed/fulcrum/photos/C-0048.jpg	/Users/tim/Dropbox/AndersenLab/LabFolders/Tim/projects/easyFulcrum-2017AugustHawaii/data/processed/fulcrum/photos/thumbnails/C-0048.jpg
hawaii2017	C-0048	S-05092			erik.andersen@northwestern.edu	2017-08-04T09:41:29Z	2017-08-04	34860	21.40386053	-157.8030475	21.3796444444444	-157.799852777778	21.3796444444444	-157.799852777778	photo	2715.9839637473	96.22032928	98.7102040816327	98.7102040816327	photo	Ho'omaluhia Botanical Garden	Oahu		Rural garden	Partially Obstructed	79.3	Rotting fruit			27	27	26.6	26.6	no				7ba5edbd-72cd-4aad-9866-66ec9ffe8e97	https://storage.googleapis.com/elegansvariation.org/photos/hawaii2017/C-0048.jpg	/Users/tim/Dropbox/AndersenLab/LabFolders/Tim/projects/easyFulcrum-2017AugustHawaii/data/raw/fulcrum/photos/7ba5edbd-72cd-4aad-9866-66ec9ffe8e97.jpg	/Users/tim/Dropbox/AndersenLab/LabFolders/Tim/projects/easyFulcrum-2017AugustHawaii/data/processed/fulcrum/photos/C-0048.jpg	/Users/tim/Dropbox/AndersenLab/LabFolders/Tim/projects/easyFulcrum-2017AugustHawaii/data/processed/fulcrum/photos/thumbnails/C-0048.jpg
hawaii2017	C-0032	S-05091			erik.andersen@northwestern.edu	2017-08-04T10:47:38Z	2017-08-04	38820	21.38692603	-157.8024367	21.3859611111111	-157.806158333333	21.3859611111111	-157.806158333333	photo	400.438577252004	70.86146545	68.6118881118881	68.6118881118881	photo	Ho'omaluhia Botanical Garden	Oahu		Rural garden	Partially Obstructed	81	Leaf litter	Underneath coconut		27	27	26.9	26.9	no				c5c5726a-45ef-48bd-be07-a6689a82cc38	https://storage.googleapis.com/elegansvariation.org/photos/hawaii2017/C-0032.jpg	/Users/tim/Dropbox/AndersenLab/LabFolders/Tim/projects/easyFulcrum-2017AugustHawaii/data/raw/fulcrum/photos/c5c5726a-45ef-48bd-be07-a6689a82cc38.jpg	/Users/tim/Dropbox/AndersenLab/LabFolders/Tim/projects/easyFulcrum-2017AugustHawaii/data/processed/fulcrum/photos/C-0032.jpg	/Users/tim/Dropbox/AndersenLab/LabFolders/Tim/projects/easyFulcrum-2017AugustHawaii/data/processed/fulcrum/photos/thumbnails/C-0032.jpg
hawaii2017	C-0032	S-05093			erik.andersen@northwestern.edu	2017-08-04T10:47:38Z	2017-08-04	38820	21.38692603	-157.8024367	21.3859611111111	-157.806158333333	21.3859611111111	-157.806158333333	photo	400.438577252004	70.86146545	68.6118881118881	68.6118881118881	photo	Ho'omaluhia Botanical Garden	Oahu		Rural garden	Partially Obstructed	81	Leaf litter	Underneath coconut		27	27	26.9	26.9	no				c5c5726a-45ef-48bd-be07-a6689a82cc38	https://storage.googleapis.com/elegansvariation.org/photos/hawaii2017/C-0032.jpg	/Users/tim/Dropbox/AndersenLab/LabFolders/Tim/projects/easyFulcrum-2017AugustHawaii/data/raw/fulcrum/photos/c5c5726a-45ef-48bd-be07-a6689a82cc38.jpg	/Users/tim/Dropbox/AndersenLab/LabFolders/Tim/projects/easyFulcrum-2017AugustHawaii/data/processed/fulcrum/photos/C-0032.jpg	/Users/tim/Dropbox/AndersenLab/LabFolders/Tim/projects/easyFulcrum-2017AugustHawaii/data/processed/fulcrum/photos/thumbnails/C-0032.jpg
hawaii2017	C-0085	S-05097	Caenorhabditis tropicalis		erik.andersen@northwestern.edu	2017-08-04T07:36:59Z	2017-08-04	27360	21.3354388	-157.8000551	21.3360555555556	-157.799786111111	21.3360555555556	-157.799786111111	photo	74.1060556049107	165.8790283	169.838983050847	169.838983050847	photo	Manoa Falls Trail	Oahu	Manoa Falls Trail	Wild forest	Partially Obstructed	93.7	Rotting flower			22.9	22.9	22.9	22.9	no				74cfd920-cde5-4780-8e01-78ad57def006	https://storage.googleapis.com/elegansvariation.org/photos/hawaii2017/C-0085.jpg	/Users/tim/Dropbox/AndersenLab/LabFolders/Tim/projects/easyFulcrum-2017AugustHawaii/data/raw/fulcrum/photos/74cfd920-cde5-4780-8e01-78ad57def006.jpg	/Users/tim/Dropbox/AndersenLab/LabFolders/Tim/projects/easyFulcrum-2017AugustHawaii/data/processed/fulcrum/photos/C-0085.jpg	/Users/tim/Dropbox/AndersenLab/LabFolders/Tim/projects/easyFulcrum-2017AugustHawaii/data/processed/fulcrum/photos/thumbnails/C-0085.jpg
hawaii2017	C-0089	S-05102			erik.andersen@northwestern.edu	2017-08-04T07:30:01Z	2017-08-04	27000	21.3346218	-157.8006986	21.3353666666667	-157.800016666667	21.3353666666667	-157.800016666667	photo	108.974063517475	161.0852795	161.388012618297	161.388012618297	photo	Manoa Falls Trail	Oahu	Manoa Falls Trail	Wild forest	Partially Obstructed	97.1	Leaf litter			22.9	22.9	22.7	22.7	no				3630d38a-1e04-411a-aba0-ff8916250141	https://storage.googleapis.com/elegansvariation.org/photos/hawaii2017/C-0089.jpg	/Users/tim/Dropbox/AndersenLab/LabFolders/Tim/projects/easyFulcrum-2017AugustHawaii/data/raw/fulcrum/photos/3630d38a-1e04-411a-aba0-ff8916250141.jpg	/Users/tim/Dropbox/AndersenLab/LabFolders/Tim/projects/easyFulcrum-2017AugustHawaii/data/processed/fulcrum/photos/C-0089.jpg	/Users/tim/Dropbox/AndersenLab/LabFolders/Tim/projects/easyFulcrum-2017AugustHawaii/data/processed/fulcrum/photos/thumbnails/C-0089.jpg
hawaii2017	C-0089	S-05100			erik.andersen@northwestern.edu	2017-08-04T07:30:01Z	2017-08-04	27000	21.3346218	-157.8006986	21.3353666666667	-157.800016666667	21.3353666666667	-157.800016666667	photo	108.974063517475	161.0852795	161.388012618297	161.388012618297	photo	Manoa Falls Trail	Oahu	Manoa Falls Trail	Wild forest	Partially Obstructed	97.1	Leaf litter			22.9	22.9	22.7	22.7	no				3630d38a-1e04-411a-aba0-ff8916250141	https://storage.googleapis.com/elegansvariation.org/photos/hawaii2017/C-0089.jpg	/Users/tim/Dropbox/AndersenLab/LabFolders/Tim/projects/easyFulcrum-2017AugustHawaii/data/raw/fulcrum/photos/3630d38a-1e04-411a-aba0-ff8916250141.jpg	/Users/tim/Dropbox/AndersenLab/LabFolders/Tim/projects/easyFulcrum-2017AugustHawaii/data/processed/fulcrum/photos/C-0089.jpg	/Users/tim/Dropbox/AndersenLab/LabFolders/Tim/projects/easyFulcrum-2017AugustHawaii/data/processed/fulcrum/photos/thumbnails/C-0089.jpg
hawaii2017	C-0040	S-05098			erik.andersen@northwestern.edu	2017-08-04T09:53:36Z	2017-08-04	35580	21.380525	-157.799769	21.380525	-157.799769444444	21.380525	-157.799769444444	photo	0.0460704272014137	96.47283173	98.6282306163022	98.6282306163022	photo	Ho'omaluhia Botanical Garden	Oahu		Rural garden	Partially Obstructed	77.1	Rotting fruit			27	27	26.5	26.5	no				e4985672-9aeb-41bd-9252-d29bf4be5916	https://storage.googleapis.com/elegansvariation.org/photos/hawaii2017/C-0040.jpg	/Users/tim/Dropbox/AndersenLab/LabFolders/Tim/projects/easyFulcrum-2017AugustHawaii/data/raw/fulcrum/photos/e4985672-9aeb-41bd-9252-d29bf4be5916.jpg	/Users/tim/Dropbox/AndersenLab/LabFolders/Tim/projects/easyFulcrum-2017AugustHawaii/data/processed/fulcrum/photos/C-0040.jpg	/Users/tim/Dropbox/AndersenLab/LabFolders/Tim/projects/easyFulcrum-2017AugustHawaii/data/processed/fulcrum/photos/thumbnails/C-0040.jpg
hawaii2017	C-0040	S-05101			erik.andersen@northwestern.edu	2017-08-04T09:53:36Z	2017-08-04	35580	21.380525	-157.799769	21.380525	-157.799769444444	21.380525	-157.799769444444	photo	0.0460704272014137	96.47283173	98.6282306163022	98.6282306163022	photo	Ho'omaluhia Botanical Garden	Oahu		Rural garden	Partially Obstructed	77.1	Rotting fruit			27	27	26.5	26.5	no				e4985672-9aeb-41bd-9252-d29bf4be5916	https://storage.googleapis.com/elegansvariation.org/photos/hawaii2017/C-0040.jpg	/Users/tim/Dropbox/AndersenLab/LabFolders/Tim/projects/easyFulcrum-2017AugustHawaii/data/raw/fulcrum/photos/e4985672-9aeb-41bd-9252-d29bf4be5916.jpg	/Users/tim/Dropbox/AndersenLab/LabFolders/Tim/projects/easyFulcrum-2017AugustHawaii/data/processed/fulcrum/photos/C-0040.jpg	/Users/tim/Dropbox/AndersenLab/LabFolders/Tim/projects/easyFulcrum-2017AugustHawaii/data/processed/fulcrum/photos/thumbnails/C-0040.jpg
hawaii2017	C-0047	S-05103	C. oiwi		erik.andersen@northwestern.edu	2017-08-04T09:35:59Z	2017-08-04	34500	21.380372	-157.799964	21.3803722222222	-157.799963888889	21.3803722222222	-157.799963888889	photo	0.0272874983642242	101.2813873	99.8741007194245	99.8741007194245	photo	Ho'omaluhia Botanical Garden	Oahu		Rural garden	Partially Obstructed	77.1	Rotting fruit	Figs		26.3	26.3	27.3	27.3	no				a64e3410-93db-4a3e-9ec3-1772ea73f19e	https://storage.googleapis.com/elegansvariation.org/photos/hawaii2017/C-0047.jpg	/Users/tim/Dropbox/AndersenLab/LabFolders/Tim/projects/easyFulcrum-2017AugustHawaii/data/raw/fulcrum/photos/a64e3410-93db-4a3e-9ec3-1772ea73f19e.jpg	/Users/tim/Dropbox/AndersenLab/LabFolders/Tim/projects/easyFulcrum-2017AugustHawaii/data/processed/fulcrum/photos/C-0047.jpg	/Users/tim/Dropbox/AndersenLab/LabFolders/Tim/projects/easyFulcrum-2017AugustHawaii/data/processed/fulcrum/photos/thumbnails/C-0047.jpg
hawaii2017	C-0062	S-05105			erik.andersen@northwestern.edu	2017-08-04T07:45:07Z	2017-08-04	27900	21.32378443	-157.8038541	21.3385666666667	-157.799988888889	21.3385666666667	-157.799988888889	photo	1693.65768348286	174.4631348	205.517350157729	205.517350157729	photo	Manoa Falls Trail	Oahu	Manoa Falls Trail	Wild forest	Partially Obstructed	98.5	Leaf litter			22.9	22.9	22.1	22.1	no				62c4b174-79bb-4b43-b16e-98b55ce2d573	https://storage.googleapis.com/elegansvariation.org/photos/hawaii2017/C-0062.jpg	/Users/tim/Dropbox/AndersenLab/LabFolders/Tim/projects/easyFulcrum-2017AugustHawaii/data/raw/fulcrum/photos/62c4b174-79bb-4b43-b16e-98b55ce2d573.jpg	/Users/tim/Dropbox/AndersenLab/LabFolders/Tim/projects/easyFulcrum-2017AugustHawaii/data/processed/fulcrum/photos/C-0062.jpg	/Users/tim/Dropbox/AndersenLab/LabFolders/Tim/projects/easyFulcrum-2017AugustHawaii/data/processed/fulcrum/photos/thumbnails/C-0062.jpg
hawaii2017	C-0062	S-05110			erik.andersen@northwestern.edu	2017-08-04T07:45:07Z	2017-08-04	27900	21.32378443	-157.8038541	21.3385666666667	-157.799988888889	21.3385666666667	-157.799988888889	photo	1693.65768348286	174.4631348	205.517350157729	205.517350157729	photo	Manoa Falls Trail	Oahu	Manoa Falls Trail	Wild forest	Partially Obstructed	98.5	Leaf litter			22.9	22.9	22.1	22.1	no				62c4b174-79bb-4b43-b16e-98b55ce2d573	https://storage.googleapis.com/elegansvariation.org/photos/hawaii2017/C-0062.jpg	/Users/tim/Dropbox/AndersenLab/LabFolders/Tim/projects/easyFulcrum-2017AugustHawaii/data/raw/fulcrum/photos/62c4b174-79bb-4b43-b16e-98b55ce2d573.jpg	/Users/tim/Dropbox/AndersenLab/LabFolders/Tim/projects/easyFulcrum-2017AugustHawaii/data/processed/fulcrum/photos/C-0062.jpg	/Users/tim/Dropbox/AndersenLab/LabFolders/Tim/projects/easyFulcrum-2017AugustHawaii/data/processed/fulcrum/photos/thumbnails/C-0062.jpg
hawaii2017	C-0061	S-05106			erik.andersen@northwestern.edu	2017-08-04T09:47:33Z	2017-08-04	35220	21.40394967	-157.8030633	21.3801638888889	-157.800605555556	21.3801638888889	-157.800605555556	photo	2660.04732123715	100.4984055	98.6858638743455	98.6858638743455	photo	Ho'omaluhia Botanical Garden	Oahu		Rural garden	Partially Obstructed	77.1	Leaf litter			27.2	27.2	26.4	26.4	no				c4b03d76-3e3f-4a4c-9576-9814542cf19a	https://storage.googleapis.com/elegansvariation.org/photos/hawaii2017/C-0061.jpg	/Users/tim/Dropbox/AndersenLab/LabFolders/Tim/projects/easyFulcrum-2017AugustHawaii/data/raw/fulcrum/photos/c4b03d76-3e3f-4a4c-9576-9814542cf19a.jpg	/Users/tim/Dropbox/AndersenLab/LabFolders/Tim/projects/easyFulcrum-2017AugustHawaii/data/processed/fulcrum/photos/C-0061.jpg	/Users/tim/Dropbox/AndersenLab/LabFolders/Tim/projects/easyFulcrum-2017AugustHawaii/data/processed/fulcrum/photos/thumbnails/C-0061.jpg
hawaii2017	C-0061	S-05107			erik.andersen@northwestern.edu	2017-08-04T09:47:33Z	2017-08-04	35220	21.40394967	-157.8030633	21.3801638888889	-157.800605555556	21.3801638888889	-157.800605555556	photo	2660.04732123715	100.4984055	98.6858638743455	98.6858638743455	photo	Ho'omaluhia Botanical Garden	Oahu		Rural garden	Partially Obstructed	77.1	Leaf litter			27.2	27.2	26.4	26.4	no				c4b03d76-3e3f-4a4c-9576-9814542cf19a	https://storage.googleapis.com/elegansvariation.org/photos/hawaii2017/C-0061.jpg	/Users/tim/Dropbox/AndersenLab/LabFolders/Tim/projects/easyFulcrum-2017AugustHawaii/data/raw/fulcrum/photos/c4b03d76-3e3f-4a4c-9576-9814542cf19a.jpg	/Users/tim/Dropbox/AndersenLab/LabFolders/Tim/projects/easyFulcrum-2017AugustHawaii/data/processed/fulcrum/photos/C-0061.jpg	/Users/tim/Dropbox/AndersenLab/LabFolders/Tim/projects/easyFulcrum-2017AugustHawaii/data/processed/fulcrum/photos/thumbnails/C-0061.jpg
hawaii2017	C-0061	S-05116			erik.andersen@northwestern.edu	2017-08-04T09:47:33Z	2017-08-04	35220	21.40394967	-157.8030633	21.3801638888889	-157.800605555556	21.3801638888889	-157.800605555556	photo	2660.04732123715	100.4984055	98.6858638743455	98.6858638743455	photo	Ho'omaluhia Botanical Garden	Oahu		Rural garden	Partially Obstructed	77.1	Leaf litter			27.2	27.2	26.4	26.4	no				c4b03d76-3e3f-4a4c-9576-9814542cf19a	https://storage.googleapis.com/elegansvariation.org/photos/hawaii2017/C-0061.jpg	/Users/tim/Dropbox/AndersenLab/LabFolders/Tim/projects/easyFulcrum-2017AugustHawaii/data/raw/fulcrum/photos/c4b03d76-3e3f-4a4c-9576-9814542cf19a.jpg	/Users/tim/Dropbox/AndersenLab/LabFolders/Tim/projects/easyFulcrum-2017AugustHawaii/data/processed/fulcrum/photos/C-0061.jpg	/Users/tim/Dropbox/AndersenLab/LabFolders/Tim/projects/easyFulcrum-2017AugustHawaii/data/processed/fulcrum/photos/thumbnails/C-0061.jpg
hawaii2017	C-0058	S-05108	Oscheius sp.		erik.andersen@northwestern.edu	2017-08-04T09:33:17Z	2017-08-04	34380	21.38045832	-157.8000186	21.3804805555556	-157.799983333333	21.3804805555556	-157.799983333333	photo	4.41485373378226	99.83192253	101.594684385382	101.594684385382	photo	Ho'omaluhia Botanical Garden	Oahu		Rural garden	Partially Obstructed	76.4	Leaf litter	Wood chips at base of fig tree		27.7	27.7	26.2	26.2	no				13a99030-df60-4b57-8edd-244dea4bab32	https://storage.googleapis.com/elegansvariation.org/photos/hawaii2017/C-0058.jpg	/Users/tim/Dropbox/AndersenLab/LabFolders/Tim/projects/easyFulcrum-2017AugustHawaii/data/raw/fulcrum/photos/13a99030-df60-4b57-8edd-244dea4bab32.jpg	/Users/tim/Dropbox/AndersenLab/LabFolders/Tim/projects/easyFulcrum-2017AugustHawaii/data/processed/fulcrum/photos/C-0058.jpg	/Users/tim/Dropbox/AndersenLab/LabFolders/Tim/projects/easyFulcrum-2017AugustHawaii/data/processed/fulcrum/photos/thumbnails/C-0058.jpg
hawaii2017	C-0050	S-05109			erik.andersen@northwestern.edu	2017-08-04T09:44:04Z	2017-08-04	35040	21.379406	-157.799903	21.3794055555556	-157.799902777778	21.3794055555556	-157.799902777778	photo	0.0545750606052749	98.37664032	99.3290322580645	99.3290322580645	photo	Ho'omaluhia Botanical Garden	Oahu		Rural garden	Partially Obstructed	75.5	Rotting fruit			27.7	27.7	26.4	26.4	no				f303205a-b637-40a5-ac49-c9acccf7ff6e	https://storage.googleapis.com/elegansvariation.org/photos/hawaii2017/C-0050.jpg	/Users/tim/Dropbox/AndersenLab/LabFolders/Tim/projects/easyFulcrum-2017AugustHawaii/data/raw/fulcrum/photos/f303205a-b637-40a5-ac49-c9acccf7ff6e.jpg	/Users/tim/Dropbox/AndersenLab/LabFolders/Tim/projects/easyFulcrum-2017AugustHawaii/data/processed/fulcrum/photos/C-0050.jpg	/Users/tim/Dropbox/AndersenLab/LabFolders/Tim/projects/easyFulcrum-2017AugustHawaii/data/processed/fulcrum/photos/thumbnails/C-0050.jpg
hawaii2017	C-0050	S-05111			erik.andersen@northwestern.edu	2017-08-04T09:44:04Z	2017-08-04	35040	21.379406	-157.799903	21.3794055555556	-157.799902777778	21.3794055555556	-157.799902777778	photo	0.0545750606052749	98.37664032	99.3290322580645	99.3290322580645	photo	Ho'omaluhia Botanical Garden	Oahu		Rural garden	Partially Obstructed	75.5	Rotting fruit			27.7	27.7	26.4	26.4	no				f303205a-b637-40a5-ac49-c9acccf7ff6e	https://storage.googleapis.com/elegansvariation.org/photos/hawaii2017/C-0050.jpg	/Users/tim/Dropbox/AndersenLab/LabFolders/Tim/projects/easyFulcrum-2017AugustHawaii/data/raw/fulcrum/photos/f303205a-b637-40a5-ac49-c9acccf7ff6e.jpg	/Users/tim/Dropbox/AndersenLab/LabFolders/Tim/projects/easyFulcrum-2017AugustHawaii/data/processed/fulcrum/photos/C-0050.jpg	/Users/tim/Dropbox/AndersenLab/LabFolders/Tim/projects/easyFulcrum-2017AugustHawaii/data/processed/fulcrum/photos/thumbnails/C-0050.jpg
hawaii2017	C-0050	S-05120			erik.andersen@northwestern.edu	2017-08-04T09:44:04Z	2017-08-04	35040	21.379406	-157.799903	21.3794055555556	-157.799902777778	21.3794055555556	-157.799902777778	photo	0.0545750606052749	98.37664032	99.3290322580645	99.3290322580645	photo	Ho'omaluhia Botanical Garden	Oahu		Rural garden	Partially Obstructed	75.5	Rotting fruit			27.7	27.7	26.4	26.4	no				f303205a-b637-40a5-ac49-c9acccf7ff6e	https://storage.googleapis.com/elegansvariation.org/photos/hawaii2017/C-0050.jpg	/Users/tim/Dropbox/AndersenLab/LabFolders/Tim/projects/easyFulcrum-2017AugustHawaii/data/raw/fulcrum/photos/f303205a-b637-40a5-ac49-c9acccf7ff6e.jpg	/Users/tim/Dropbox/AndersenLab/LabFolders/Tim/projects/easyFulcrum-2017AugustHawaii/data/processed/fulcrum/photos/C-0050.jpg	/Users/tim/Dropbox/AndersenLab/LabFolders/Tim/projects/easyFulcrum-2017AugustHawaii/data/processed/fulcrum/photos/thumbnails/C-0050.jpg
hawaii2017	C-0050	S-05112			erik.andersen@northwestern.edu	2017-08-04T09:44:04Z	2017-08-04	35040	21.379406	-157.799903	21.3794055555556	-157.799902777778	21.3794055555556	-157.799902777778	photo	0.0545750606052749	98.37664032	99.3290322580645	99.3290322580645	photo	Ho'omaluhia Botanical Garden	Oahu		Rural garden	Partially Obstructed	75.5	Rotting fruit			27.7	27.7	26.4	26.4	no				f303205a-b637-40a5-ac49-c9acccf7ff6e	https://storage.googleapis.com/elegansvariation.org/photos/hawaii2017/C-0050.jpg	/Users/tim/Dropbox/AndersenLab/LabFolders/Tim/projects/easyFulcrum-2017AugustHawaii/data/raw/fulcrum/photos/f303205a-b637-40a5-ac49-c9acccf7ff6e.jpg	/Users/tim/Dropbox/AndersenLab/LabFolders/Tim/projects/easyFulcrum-2017AugustHawaii/data/processed/fulcrum/photos/C-0050.jpg	/Users/tim/Dropbox/AndersenLab/LabFolders/Tim/projects/easyFulcrum-2017AugustHawaii/data/processed/fulcrum/photos/thumbnails/C-0050.jpg
hawaii2017	C-0029	S-05113	C. oiwi		erik.andersen@northwestern.edu	2017-08-04T09:51:34Z	2017-08-04	35460	21.380456	-157.799711	21.3804555555556	-157.799711111111	21.3804555555556	-157.799711111111	photo	0.0507982637731317	96.14680481	98.8828125	98.8828125	photo	Ho'omaluhia Botanical Garden	Oahu		Rural garden	Partially Obstructed	79.9	Rotting fruit			27	27	26.9	26.9	no				6db971fd-ab7e-4117-971a-50fb09968f68	https://storage.googleapis.com/elegansvariation.org/photos/hawaii2017/C-0029.jpg	/Users/tim/Dropbox/AndersenLab/LabFolders/Tim/projects/easyFulcrum-2017AugustHawaii/data/raw/fulcrum/photos/6db971fd-ab7e-4117-971a-50fb09968f68.jpg	/Users/tim/Dropbox/AndersenLab/LabFolders/Tim/projects/easyFulcrum-2017AugustHawaii/data/processed/fulcrum/photos/C-0029.jpg	/Users/tim/Dropbox/AndersenLab/LabFolders/Tim/projects/easyFulcrum-2017AugustHawaii/data/processed/fulcrum/photos/thumbnails/C-0029.jpg
hawaii2017	C-0084	S-05114	C. oiwi		erik.andersen@northwestern.edu	2017-08-04T07:34:10Z	2017-08-04	27240	21.33605864	-157.7998542	21.3361055555556	-157.799863888889	21.3361055555556	-157.799863888889	photo	5.31836599271739		168.528301886792	168.528301886792	photo	Manoa Falls Trail	Oahu	Manoa Falls Trail	Wild forest	Partially Obstructed	95.1	Rotting flower			22.9	22.9	22.8	22.8	no				87a16943-7d02-401a-bba2-b6b197dc903c	https://storage.googleapis.com/elegansvariation.org/photos/hawaii2017/C-0084.jpg	/Users/tim/Dropbox/AndersenLab/LabFolders/Tim/projects/easyFulcrum-2017AugustHawaii/data/raw/fulcrum/photos/87a16943-7d02-401a-bba2-b6b197dc903c.jpg	/Users/tim/Dropbox/AndersenLab/LabFolders/Tim/projects/easyFulcrum-2017AugustHawaii/data/processed/fulcrum/photos/C-0084.jpg	/Users/tim/Dropbox/AndersenLab/LabFolders/Tim/projects/easyFulcrum-2017AugustHawaii/data/processed/fulcrum/photos/thumbnails/C-0084.jpg
hawaii2017	C-0084	S-05119	C. oiwi		erik.andersen@northwestern.edu	2017-08-04T07:34:10Z	2017-08-04	27240	21.33605864	-157.7998542	21.3361055555556	-157.799863888889	21.3361055555556	-157.799863888889	photo	5.31836599271739		168.528301886792	168.528301886792	photo	Manoa Falls Trail	Oahu	Manoa Falls Trail	Wild forest	Partially Obstructed	95.1	Rotting flower			22.9	22.9	22.8	22.8	no				87a16943-7d02-401a-bba2-b6b197dc903c	https://storage.googleapis.com/elegansvariation.org/photos/hawaii2017/C-0084.jpg	/Users/tim/Dropbox/AndersenLab/LabFolders/Tim/projects/easyFulcrum-2017AugustHawaii/data/raw/fulcrum/photos/87a16943-7d02-401a-bba2-b6b197dc903c.jpg	/Users/tim/Dropbox/AndersenLab/LabFolders/Tim/projects/easyFulcrum-2017AugustHawaii/data/processed/fulcrum/photos/C-0084.jpg	/Users/tim/Dropbox/AndersenLab/LabFolders/Tim/projects/easyFulcrum-2017AugustHawaii/data/processed/fulcrum/photos/thumbnails/C-0084.jpg
hawaii2017	C-0034	S-05115			erik.andersen@northwestern.edu	2017-08-04T10:49:42Z	2017-08-04	38940	21.386039	-157.806203	21.3860388888889	-157.806202777778	21.3860388888889	-157.806202777778	photo	0.0261451520064151	68.50190735	67.6019417475728	67.6019417475728	photo	Ho'omaluhia Botanical Garden	Oahu		Rural garden	Partially Obstructed	75.4	Leaf litter	Under coconut tree		27	27	24.1	24.1	no				94762062-e739-4649-895c-049071419f19	https://storage.googleapis.com/elegansvariation.org/photos/hawaii2017/C-0034.jpg	/Users/tim/Dropbox/AndersenLab/LabFolders/Tim/projects/easyFulcrum-2017AugustHawaii/data/raw/fulcrum/photos/94762062-e739-4649-895c-049071419f19.jpg	/Users/tim/Dropbox/AndersenLab/LabFolders/Tim/projects/easyFulcrum-2017AugustHawaii/data/processed/fulcrum/photos/C-0034.jpg	/Users/tim/Dropbox/AndersenLab/LabFolders/Tim/projects/easyFulcrum-2017AugustHawaii/data/processed/fulcrum/photos/thumbnails/C-0034.jpg
hawaii2017	C-0107	S-05121			erik.andersen@northwestern.edu	2017-08-06T11:02:14Z	2017-08-06	39720	22.19198597	-159.594323	22.1919861111111	-159.594322222222	22.1919861111111	-159.594322222222	photo	0.0816926288781862	149.6900024	149.69	149.69	photo	Na Pali Coast State Wilderness Park	Kauai		Wild forest	Partially Obstructed	64.6	Rotting fruit			27	27	24.7	24.7	no				6299bef7-ec28-4c42-a7a1-6f4d368f53bf	https://storage.googleapis.com/elegansvariation.org/photos/hawaii2017/C-0107.jpg	/Users/tim/Dropbox/AndersenLab/LabFolders/Tim/projects/easyFulcrum-2017AugustHawaii/data/raw/fulcrum/photos/6299bef7-ec28-4c42-a7a1-6f4d368f53bf.jpg	/Users/tim/Dropbox/AndersenLab/LabFolders/Tim/projects/easyFulcrum-2017AugustHawaii/data/processed/fulcrum/photos/C-0107.jpg	/Users/tim/Dropbox/AndersenLab/LabFolders/Tim/projects/easyFulcrum-2017AugustHawaii/data/processed/fulcrum/photos/thumbnails/C-0107.jpg
hawaii2017	C-0107	S-05122			erik.andersen@northwestern.edu	2017-08-06T11:02:14Z	2017-08-06	39720	22.19198597	-159.594323	22.1919861111111	-159.594322222222	22.1919861111111	-159.594322222222	photo	0.0816926288781862	149.6900024	149.69	149.69	photo	Na Pali Coast State Wilderness Park	Kauai		Wild forest	Partially Obstructed	64.6	Rotting fruit			27	27	24.7	24.7	no				6299bef7-ec28-4c42-a7a1-6f4d368f53bf	https://storage.googleapis.com/elegansvariation.org/photos/hawaii2017/C-0107.jpg	/Users/tim/Dropbox/AndersenLab/LabFolders/Tim/projects/easyFulcrum-2017AugustHawaii/data/raw/fulcrum/photos/6299bef7-ec28-4c42-a7a1-6f4d368f53bf.jpg	/Users/tim/Dropbox/AndersenLab/LabFolders/Tim/projects/easyFulcrum-2017AugustHawaii/data/processed/fulcrum/photos/C-0107.jpg	/Users/tim/Dropbox/AndersenLab/LabFolders/Tim/projects/easyFulcrum-2017AugustHawaii/data/processed/fulcrum/photos/thumbnails/C-0107.jpg
hawaii2017	C-0107	S-05123			erik.andersen@northwestern.edu	2017-08-06T11:02:14Z	2017-08-06	39720	22.19198597	-159.594323	22.1919861111111	-159.594322222222	22.1919861111111	-159.594322222222	photo	0.0816926288781862	149.6900024	149.69	149.69	photo	Na Pali Coast State Wilderness Park	Kauai		Wild forest	Partially Obstructed	64.6	Rotting fruit			27	27	24.7	24.7	no				6299bef7-ec28-4c42-a7a1-6f4d368f53bf	https://storage.googleapis.com/elegansvariation.org/photos/hawaii2017/C-0107.jpg	/Users/tim/Dropbox/AndersenLab/LabFolders/Tim/projects/easyFulcrum-2017AugustHawaii/data/raw/fulcrum/photos/6299bef7-ec28-4c42-a7a1-6f4d368f53bf.jpg	/Users/tim/Dropbox/AndersenLab/LabFolders/Tim/projects/easyFulcrum-2017AugustHawaii/data/processed/fulcrum/photos/C-0107.jpg	/Users/tim/Dropbox/AndersenLab/LabFolders/Tim/projects/easyFulcrum-2017AugustHawaii/data/processed/fulcrum/photos/thumbnails/C-0107.jpg
hawaii2017	C-0107	S-05124			erik.andersen@northwestern.edu	2017-08-06T11:02:14Z	2017-08-06	39720	22.19198597	-159.594323	22.1919861111111	-159.594322222222	22.1919861111111	-159.594322222222	photo	0.0816926288781862	149.6900024	149.69	149.69	photo	Na Pali Coast State Wilderness Park	Kauai		Wild forest	Partially Obstructed	64.6	Rotting fruit			27	27	24.7	24.7	no				6299bef7-ec28-4c42-a7a1-6f4d368f53bf	https://storage.googleapis.com/elegansvariation.org/photos/hawaii2017/C-0107.jpg	/Users/tim/Dropbox/AndersenLab/LabFolders/Tim/projects/easyFulcrum-2017AugustHawaii/data/raw/fulcrum/photos/6299bef7-ec28-4c42-a7a1-6f4d368f53bf.jpg	/Users/tim/Dropbox/AndersenLab/LabFolders/Tim/projects/easyFulcrum-2017AugustHawaii/data/processed/fulcrum/photos/C-0107.jpg	/Users/tim/Dropbox/AndersenLab/LabFolders/Tim/projects/easyFulcrum-2017AugustHawaii/data/processed/fulcrum/photos/thumbnails/C-0107.jpg
hawaii2017	C-0107	S-05125			erik.andersen@northwestern.edu	2017-08-06T11:02:14Z	2017-08-06	39720	22.19198597	-159.594323	22.1919861111111	-159.594322222222	22.1919861111111	-159.594322222222	photo	0.0816926288781862	149.6900024	149.69	149.69	photo	Na Pali Coast State Wilderness Park	Kauai		Wild forest	Partially Obstructed	64.6	Rotting fruit			27	27	24.7	24.7	no				6299bef7-ec28-4c42-a7a1-6f4d368f53bf	https://storage.googleapis.com/elegansvariation.org/photos/hawaii2017/C-0107.jpg	/Users/tim/Dropbox/AndersenLab/LabFolders/Tim/projects/easyFulcrum-2017AugustHawaii/data/raw/fulcrum/photos/6299bef7-ec28-4c42-a7a1-6f4d368f53bf.jpg	/Users/tim/Dropbox/AndersenLab/LabFolders/Tim/projects/easyFulcrum-2017AugustHawaii/data/processed/fulcrum/photos/C-0107.jpg	/Users/tim/Dropbox/AndersenLab/LabFolders/Tim/projects/easyFulcrum-2017AugustHawaii/data/processed/fulcrum/photos/thumbnails/C-0107.jpg
hawaii2017	C-0125	S-05129			erik.andersen@northwestern.edu	2017-08-06T08:00:42Z	2017-08-06	28800	22.22039836	-159.5822157	22.2205777777778	-159.582336111111	22.2205777777778	-159.582336111111	photo	23.5134695664552	30.67224121	7.56628477905074	7.56628477905074	photo	Na Pali Coast State Wilderness Park	Kauai		Wild forest	Obstructed	70.7	Leaf litter			26.3	26.3	25.3	25.3	no				9c572f6d-48e2-4ac0-b656-4588c25cacbe	https://storage.googleapis.com/elegansvariation.org/photos/hawaii2017/C-0125.jpg	/Users/tim/Dropbox/AndersenLab/LabFolders/Tim/projects/easyFulcrum-2017AugustHawaii/data/raw/fulcrum/photos/9c572f6d-48e2-4ac0-b656-4588c25cacbe.jpg	/Users/tim/Dropbox/AndersenLab/LabFolders/Tim/projects/easyFulcrum-2017AugustHawaii/data/processed/fulcrum/photos/C-0125.jpg	/Users/tim/Dropbox/AndersenLab/LabFolders/Tim/projects/easyFulcrum-2017AugustHawaii/data/processed/fulcrum/photos/thumbnails/C-0125.jpg
hawaii2017	C-0125	S-05128			erik.andersen@northwestern.edu	2017-08-06T08:00:42Z	2017-08-06	28800	22.22039836	-159.5822157	22.2205777777778	-159.582336111111	22.2205777777778	-159.582336111111	photo	23.5134695664552	30.67224121	7.56628477905074	7.56628477905074	photo	Na Pali Coast State Wilderness Park	Kauai		Wild forest	Obstructed	70.7	Leaf litter			26.3	26.3	25.3	25.3	no				9c572f6d-48e2-4ac0-b656-4588c25cacbe	https://storage.googleapis.com/elegansvariation.org/photos/hawaii2017/C-0125.jpg	/Users/tim/Dropbox/AndersenLab/LabFolders/Tim/projects/easyFulcrum-2017AugustHawaii/data/raw/fulcrum/photos/9c572f6d-48e2-4ac0-b656-4588c25cacbe.jpg	/Users/tim/Dropbox/AndersenLab/LabFolders/Tim/projects/easyFulcrum-2017AugustHawaii/data/processed/fulcrum/photos/C-0125.jpg	/Users/tim/Dropbox/AndersenLab/LabFolders/Tim/projects/easyFulcrum-2017AugustHawaii/data/processed/fulcrum/photos/thumbnails/C-0125.jpg
hawaii2017	C-0125	S-05126			erik.andersen@northwestern.edu	2017-08-06T08:00:42Z	2017-08-06	28800	22.22039836	-159.5822157	22.2205777777778	-159.582336111111	22.2205777777778	-159.582336111111	photo	23.5134695664552	30.67224121	7.56628477905074	7.56628477905074	photo	Na Pali Coast State Wilderness Park	Kauai		Wild forest	Obstructed	70.7	Leaf litter			26.3	26.3	25.3	25.3	no				9c572f6d-48e2-4ac0-b656-4588c25cacbe	https://storage.googleapis.com/elegansvariation.org/photos/hawaii2017/C-0125.jpg	/Users/tim/Dropbox/AndersenLab/LabFolders/Tim/projects/easyFulcrum-2017AugustHawaii/data/raw/fulcrum/photos/9c572f6d-48e2-4ac0-b656-4588c25cacbe.jpg	/Users/tim/Dropbox/AndersenLab/LabFolders/Tim/projects/easyFulcrum-2017AugustHawaii/data/processed/fulcrum/photos/C-0125.jpg	/Users/tim/Dropbox/AndersenLab/LabFolders/Tim/projects/easyFulcrum-2017AugustHawaii/data/processed/fulcrum/photos/thumbnails/C-0125.jpg
hawaii2017	C-0125	S-05127	Oscheius sp.		erik.andersen@northwestern.edu	2017-08-06T08:00:42Z	2017-08-06	28800	22.22039836	-159.5822157	22.2205777777778	-159.582336111111	22.2205777777778	-159.582336111111	photo	23.5134695664552	30.67224121	7.56628477905074	7.56628477905074	photo	Na Pali Coast State Wilderness Park	Kauai		Wild forest	Obstructed	70.7	Leaf litter			26.3	26.3	25.3	25.3	no				9c572f6d-48e2-4ac0-b656-4588c25cacbe	https://storage.googleapis.com/elegansvariation.org/photos/hawaii2017/C-0125.jpg	/Users/tim/Dropbox/AndersenLab/LabFolders/Tim/projects/easyFulcrum-2017AugustHawaii/data/raw/fulcrum/photos/9c572f6d-48e2-4ac0-b656-4588c25cacbe.jpg	/Users/tim/Dropbox/AndersenLab/LabFolders/Tim/projects/easyFulcrum-2017AugustHawaii/data/processed/fulcrum/photos/C-0125.jpg	/Users/tim/Dropbox/AndersenLab/LabFolders/Tim/projects/easyFulcrum-2017AugustHawaii/data/processed/fulcrum/photos/thumbnails/C-0125.jpg
hawaii2017	C-0189	S-05181			dec@u.northwestern.edu	2017-08-06T13:59:32Z	2017-08-06	50340	22.21157004	-159.4697317	22.2114888888889	-159.469825	22.2114888888889	-159.469825	photo	13.1933205466648	106.7921595	106.968641114983	106.968641114983	photo		Kauai		Wild forest	Obstructed	61.7	Soil			30.2	30.2	24.5	24.5	no				3b164b1b-dbd6-4016-accd-e4a6400faf5a	https://storage.googleapis.com/elegansvariation.org/photos/hawaii2017/C-0189.jpg	/Users/tim/Dropbox/AndersenLab/LabFolders/Tim/projects/easyFulcrum-2017AugustHawaii/data/raw/fulcrum/photos/3b164b1b-dbd6-4016-accd-e4a6400faf5a.jpg	/Users/tim/Dropbox/AndersenLab/LabFolders/Tim/projects/easyFulcrum-2017AugustHawaii/data/processed/fulcrum/photos/C-0189.jpg	/Users/tim/Dropbox/AndersenLab/LabFolders/Tim/projects/easyFulcrum-2017AugustHawaii/data/processed/fulcrum/photos/thumbnails/C-0189.jpg
hawaii2017	C-0189	S-05182			dec@u.northwestern.edu	2017-08-06T13:59:32Z	2017-08-06	50340	22.21157004	-159.4697317	22.2114888888889	-159.469825	22.2114888888889	-159.469825	photo	13.1933205466648	106.7921595	106.968641114983	106.968641114983	photo		Kauai		Wild forest	Obstructed	61.7	Soil			30.2	30.2	24.5	24.5	no				3b164b1b-dbd6-4016-accd-e4a6400faf5a	https://storage.googleapis.com/elegansvariation.org/photos/hawaii2017/C-0189.jpg	/Users/tim/Dropbox/AndersenLab/LabFolders/Tim/projects/easyFulcrum-2017AugustHawaii/data/raw/fulcrum/photos/3b164b1b-dbd6-4016-accd-e4a6400faf5a.jpg	/Users/tim/Dropbox/AndersenLab/LabFolders/Tim/projects/easyFulcrum-2017AugustHawaii/data/processed/fulcrum/photos/C-0189.jpg	/Users/tim/Dropbox/AndersenLab/LabFolders/Tim/projects/easyFulcrum-2017AugustHawaii/data/processed/fulcrum/photos/thumbnails/C-0189.jpg
hawaii2017	C-0189	S-05183			dec@u.northwestern.edu	2017-08-06T13:59:32Z	2017-08-06	50340	22.21157004	-159.4697317	22.2114888888889	-159.469825	22.2114888888889	-159.469825	photo	13.1933205466648	106.7921595	106.968641114983	106.968641114983	photo		Kauai		Wild forest	Obstructed	61.7	Soil			30.2	30.2	24.5	24.5	no				3b164b1b-dbd6-4016-accd-e4a6400faf5a	https://storage.googleapis.com/elegansvariation.org/photos/hawaii2017/C-0189.jpg	/Users/tim/Dropbox/AndersenLab/LabFolders/Tim/projects/easyFulcrum-2017AugustHawaii/data/raw/fulcrum/photos/3b164b1b-dbd6-4016-accd-e4a6400faf5a.jpg	/Users/tim/Dropbox/AndersenLab/LabFolders/Tim/projects/easyFulcrum-2017AugustHawaii/data/processed/fulcrum/photos/C-0189.jpg	/Users/tim/Dropbox/AndersenLab/LabFolders/Tim/projects/easyFulcrum-2017AugustHawaii/data/processed/fulcrum/photos/thumbnails/C-0189.jpg
hawaii2017	C-0189	S-05184			dec@u.northwestern.edu	2017-08-06T13:59:32Z	2017-08-06	50340	22.21157004	-159.4697317	22.2114888888889	-159.469825	22.2114888888889	-159.469825	photo	13.1933205466648	106.7921595	106.968641114983	106.968641114983	photo		Kauai		Wild forest	Obstructed	61.7	Soil			30.2	30.2	24.5	24.5	no				3b164b1b-dbd6-4016-accd-e4a6400faf5a	https://storage.googleapis.com/elegansvariation.org/photos/hawaii2017/C-0189.jpg	/Users/tim/Dropbox/AndersenLab/LabFolders/Tim/projects/easyFulcrum-2017AugustHawaii/data/raw/fulcrum/photos/3b164b1b-dbd6-4016-accd-e4a6400faf5a.jpg	/Users/tim/Dropbox/AndersenLab/LabFolders/Tim/projects/easyFulcrum-2017AugustHawaii/data/processed/fulcrum/photos/C-0189.jpg	/Users/tim/Dropbox/AndersenLab/LabFolders/Tim/projects/easyFulcrum-2017AugustHawaii/data/processed/fulcrum/photos/thumbnails/C-0189.jpg
hawaii2017	C-0204	S-05162			daehan.lee@northwestern.edu	2017-08-06T08:46:46Z	2017-08-06	31560	22.21532153	-159.5877483	22.2146527777778	-159.589208333333	22.2146527777778	-159.589208333333	photo	167.875096666985	135.1737061	188.76043956044	188.76043956044	photo	Na Pali Coast State Wilderness Park	Kauai		Wild forest	Partially Obstructed	81.3	Leaf litter			24.3	24.3	22.5	22.5	no				8514afe2-ad5b-49a7-b311-fce37e47a965	https://storage.googleapis.com/elegansvariation.org/photos/hawaii2017/C-0204.jpg	/Users/tim/Dropbox/AndersenLab/LabFolders/Tim/projects/easyFulcrum-2017AugustHawaii/data/raw/fulcrum/photos/8514afe2-ad5b-49a7-b311-fce37e47a965.jpg	/Users/tim/Dropbox/AndersenLab/LabFolders/Tim/projects/easyFulcrum-2017AugustHawaii/data/processed/fulcrum/photos/C-0204.jpg	/Users/tim/Dropbox/AndersenLab/LabFolders/Tim/projects/easyFulcrum-2017AugustHawaii/data/processed/fulcrum/photos/thumbnails/C-0204.jpg
hawaii2017	C-0204	S-05141			daehan.lee@northwestern.edu	2017-08-06T08:46:46Z	2017-08-06	31560	22.21532153	-159.5877483	22.2146527777778	-159.589208333333	22.2146527777778	-159.589208333333	photo	167.875096666985	135.1737061	188.76043956044	188.76043956044	photo	Na Pali Coast State Wilderness Park	Kauai		Wild forest	Partially Obstructed	81.3	Leaf litter			24.3	24.3	22.5	22.5	no				8514afe2-ad5b-49a7-b311-fce37e47a965	https://storage.googleapis.com/elegansvariation.org/photos/hawaii2017/C-0204.jpg	/Users/tim/Dropbox/AndersenLab/LabFolders/Tim/projects/easyFulcrum-2017AugustHawaii/data/raw/fulcrum/photos/8514afe2-ad5b-49a7-b311-fce37e47a965.jpg	/Users/tim/Dropbox/AndersenLab/LabFolders/Tim/projects/easyFulcrum-2017AugustHawaii/data/processed/fulcrum/photos/C-0204.jpg	/Users/tim/Dropbox/AndersenLab/LabFolders/Tim/projects/easyFulcrum-2017AugustHawaii/data/processed/fulcrum/photos/thumbnails/C-0204.jpg
hawaii2017	C-0204	S-05145	Oscheius sp.		daehan.lee@northwestern.edu	2017-08-06T08:46:46Z	2017-08-06	31560	22.21532153	-159.5877483	22.2146527777778	-159.589208333333	22.2146527777778	-159.589208333333	photo	167.875096666985	135.1737061	188.76043956044	188.76043956044	photo	Na Pali Coast State Wilderness Park	Kauai		Wild forest	Partially Obstructed	81.3	Leaf litter			24.3	24.3	22.5	22.5	no				8514afe2-ad5b-49a7-b311-fce37e47a965	https://storage.googleapis.com/elegansvariation.org/photos/hawaii2017/C-0204.jpg	/Users/tim/Dropbox/AndersenLab/LabFolders/Tim/projects/easyFulcrum-2017AugustHawaii/data/raw/fulcrum/photos/8514afe2-ad5b-49a7-b311-fce37e47a965.jpg	/Users/tim/Dropbox/AndersenLab/LabFolders/Tim/projects/easyFulcrum-2017AugustHawaii/data/processed/fulcrum/photos/C-0204.jpg	/Users/tim/Dropbox/AndersenLab/LabFolders/Tim/projects/easyFulcrum-2017AugustHawaii/data/processed/fulcrum/photos/thumbnails/C-0204.jpg
hawaii2017	C-0204	S-05153			daehan.lee@northwestern.edu	2017-08-06T08:46:46Z	2017-08-06	31560	22.21532153	-159.5877483	22.2146527777778	-159.589208333333	22.2146527777778	-159.589208333333	photo	167.875096666985	135.1737061	188.76043956044	188.76043956044	photo	Na Pali Coast State Wilderness Park	Kauai		Wild forest	Partially Obstructed	81.3	Leaf litter			24.3	24.3	22.5	22.5	no				8514afe2-ad5b-49a7-b311-fce37e47a965	https://storage.googleapis.com/elegansvariation.org/photos/hawaii2017/C-0204.jpg	/Users/tim/Dropbox/AndersenLab/LabFolders/Tim/projects/easyFulcrum-2017AugustHawaii/data/raw/fulcrum/photos/8514afe2-ad5b-49a7-b311-fce37e47a965.jpg	/Users/tim/Dropbox/AndersenLab/LabFolders/Tim/projects/easyFulcrum-2017AugustHawaii/data/processed/fulcrum/photos/C-0204.jpg	/Users/tim/Dropbox/AndersenLab/LabFolders/Tim/projects/easyFulcrum-2017AugustHawaii/data/processed/fulcrum/photos/thumbnails/C-0204.jpg
hawaii2017	C-0198	S-05161			dec@u.northwestern.edu	2017-08-06T09:46:27Z	2017-08-06	35160	22.207494	-159.5971477	22.2074944444444	-159.597147222222	22.2074944444444	-159.597147222222	photo	0.0698029743377881	30.16103545	30.1610337972167	30.1610337972167	photo	Na Pali Coast State Wilderness Park	Kauai		Wild forest	Obstructed	68.6	Rotting fruit			28.1	28.1	26.4	26.4	no				aa47586f-4e58-4753-90cc-ad72ed506af9	https://storage.googleapis.com/elegansvariation.org/photos/hawaii2017/C-0198.jpg	/Users/tim/Dropbox/AndersenLab/LabFolders/Tim/projects/easyFulcrum-2017AugustHawaii/data/raw/fulcrum/photos/aa47586f-4e58-4753-90cc-ad72ed506af9.jpg	/Users/tim/Dropbox/AndersenLab/LabFolders/Tim/projects/easyFulcrum-2017AugustHawaii/data/processed/fulcrum/photos/C-0198.jpg	/Users/tim/Dropbox/AndersenLab/LabFolders/Tim/projects/easyFulcrum-2017AugustHawaii/data/processed/fulcrum/photos/thumbnails/C-0198.jpg
hawaii2017	C-0186	S-05149			dec@u.northwestern.edu	2017-08-06T13:46:38Z	2017-08-06	49560	22.2024479	-159.4988879	22.2023527777778	-159.498466666667	22.2023527777778	-159.498466666667	photo	44.6873828193907	14.78030205	14.8118279569892	14.8118279569892	photo		Kauai		Wild forest	Full	61.8	Soil	With isopod		28.8	28.8	27.6	27.6	no				5f5bf269-7e19-4b5f-ab97-98171448f582	https://storage.googleapis.com/elegansvariation.org/photos/hawaii2017/C-0186.jpg	/Users/tim/Dropbox/AndersenLab/LabFolders/Tim/projects/easyFulcrum-2017AugustHawaii/data/raw/fulcrum/photos/5f5bf269-7e19-4b5f-ab97-98171448f582.jpg	/Users/tim/Dropbox/AndersenLab/LabFolders/Tim/projects/easyFulcrum-2017AugustHawaii/data/processed/fulcrum/photos/C-0186.jpg	/Users/tim/Dropbox/AndersenLab/LabFolders/Tim/projects/easyFulcrum-2017AugustHawaii/data/processed/fulcrum/photos/thumbnails/C-0186.jpg
hawaii2017	C-0186	S-05157			dec@u.northwestern.edu	2017-08-06T13:46:38Z	2017-08-06	49560	22.2024479	-159.4988879	22.2023527777778	-159.498466666667	22.2023527777778	-159.498466666667	photo	44.6873828193907	14.78030205	14.8118279569892	14.8118279569892	photo		Kauai		Wild forest	Full	61.8	Soil	With isopod		28.8	28.8	27.6	27.6	no				5f5bf269-7e19-4b5f-ab97-98171448f582	https://storage.googleapis.com/elegansvariation.org/photos/hawaii2017/C-0186.jpg	/Users/tim/Dropbox/AndersenLab/LabFolders/Tim/projects/easyFulcrum-2017AugustHawaii/data/raw/fulcrum/photos/5f5bf269-7e19-4b5f-ab97-98171448f582.jpg	/Users/tim/Dropbox/AndersenLab/LabFolders/Tim/projects/easyFulcrum-2017AugustHawaii/data/processed/fulcrum/photos/C-0186.jpg	/Users/tim/Dropbox/AndersenLab/LabFolders/Tim/projects/easyFulcrum-2017AugustHawaii/data/processed/fulcrum/photos/thumbnails/C-0186.jpg
hawaii2017	C-0186	S-05150	C. kamaaina		dec@u.northwestern.edu	2017-08-06T13:46:38Z	2017-08-06	49560	22.2024479	-159.4988879	22.2023527777778	-159.498466666667	22.2023527777778	-159.498466666667	photo	44.6873828193907	14.78030205	14.8118279569892	14.8118279569892	photo		Kauai		Wild forest	Full	61.8	Soil	With isopod		28.8	28.8	27.6	27.6	no				5f5bf269-7e19-4b5f-ab97-98171448f582	https://storage.googleapis.com/elegansvariation.org/photos/hawaii2017/C-0186.jpg	/Users/tim/Dropbox/AndersenLab/LabFolders/Tim/projects/easyFulcrum-2017AugustHawaii/data/raw/fulcrum/photos/5f5bf269-7e19-4b5f-ab97-98171448f582.jpg	/Users/tim/Dropbox/AndersenLab/LabFolders/Tim/projects/easyFulcrum-2017AugustHawaii/data/processed/fulcrum/photos/C-0186.jpg	/Users/tim/Dropbox/AndersenLab/LabFolders/Tim/projects/easyFulcrum-2017AugustHawaii/data/processed/fulcrum/photos/thumbnails/C-0186.jpg
hawaii2017	C-0186	S-05166	C. kamaaina		dec@u.northwestern.edu	2017-08-06T13:46:38Z	2017-08-06	49560	22.2024479	-159.4988879	22.2023527777778	-159.498466666667	22.2023527777778	-159.498466666667	photo	44.6873828193907	14.78030205	14.8118279569892	14.8118279569892	photo		Kauai		Wild forest	Full	61.8	Soil	With isopod		28.8	28.8	27.6	27.6	no				5f5bf269-7e19-4b5f-ab97-98171448f582	https://storage.googleapis.com/elegansvariation.org/photos/hawaii2017/C-0186.jpg	/Users/tim/Dropbox/AndersenLab/LabFolders/Tim/projects/easyFulcrum-2017AugustHawaii/data/raw/fulcrum/photos/5f5bf269-7e19-4b5f-ab97-98171448f582.jpg	/Users/tim/Dropbox/AndersenLab/LabFolders/Tim/projects/easyFulcrum-2017AugustHawaii/data/processed/fulcrum/photos/C-0186.jpg	/Users/tim/Dropbox/AndersenLab/LabFolders/Tim/projects/easyFulcrum-2017AugustHawaii/data/processed/fulcrum/photos/thumbnails/C-0186.jpg
hawaii2017	C-0186	S-05170			dec@u.northwestern.edu	2017-08-06T13:46:38Z	2017-08-06	49560	22.2024479	-159.4988879	22.2023527777778	-159.498466666667	22.2023527777778	-159.498466666667	photo	44.6873828193907	14.78030205	14.8118279569892	14.8118279569892	photo		Kauai		Wild forest	Full	61.8	Soil	With isopod		28.8	28.8	27.6	27.6	no				5f5bf269-7e19-4b5f-ab97-98171448f582	https://storage.googleapis.com/elegansvariation.org/photos/hawaii2017/C-0186.jpg	/Users/tim/Dropbox/AndersenLab/LabFolders/Tim/projects/easyFulcrum-2017AugustHawaii/data/raw/fulcrum/photos/5f5bf269-7e19-4b5f-ab97-98171448f582.jpg	/Users/tim/Dropbox/AndersenLab/LabFolders/Tim/projects/easyFulcrum-2017AugustHawaii/data/processed/fulcrum/photos/C-0186.jpg	/Users/tim/Dropbox/AndersenLab/LabFolders/Tim/projects/easyFulcrum-2017AugustHawaii/data/processed/fulcrum/photos/thumbnails/C-0186.jpg
hawaii2017	C-0186	S-05174			dec@u.northwestern.edu	2017-08-06T13:46:38Z	2017-08-06	49560	22.2024479	-159.4988879	22.2023527777778	-159.498466666667	22.2023527777778	-159.498466666667	photo	44.6873828193907	14.78030205	14.8118279569892	14.8118279569892	photo		Kauai		Wild forest	Full	61.8	Soil	With isopod		28.8	28.8	27.6	27.6	no				5f5bf269-7e19-4b5f-ab97-98171448f582	https://storage.googleapis.com/elegansvariation.org/photos/hawaii2017/C-0186.jpg	/Users/tim/Dropbox/AndersenLab/LabFolders/Tim/projects/easyFulcrum-2017AugustHawaii/data/raw/fulcrum/photos/5f5bf269-7e19-4b5f-ab97-98171448f582.jpg	/Users/tim/Dropbox/AndersenLab/LabFolders/Tim/projects/easyFulcrum-2017AugustHawaii/data/processed/fulcrum/photos/C-0186.jpg	/Users/tim/Dropbox/AndersenLab/LabFolders/Tim/projects/easyFulcrum-2017AugustHawaii/data/processed/fulcrum/photos/thumbnails/C-0186.jpg
hawaii2017	C-0119	S-05136			erik.andersen@northwestern.edu	2017-08-06T09:15:43Z	2017-08-06	33300	22.21374087	-159.5905347	22.2137416666667	-159.590536111111	22.2137416666667	-159.590536111111	photo	0.170333452859783	174.2420654	174.242063492064	174.242063492064	photo	Na Pali Coast State Wilderness Park	Kauai		Wild forest	Partially Obstructed	77.5	Leaf litter			25.6	25.6	24.3	24.3	no				85ca2b4d-33bc-4521-8d1b-d33da3546cf6	https://storage.googleapis.com/elegansvariation.org/photos/hawaii2017/C-0119.jpg	/Users/tim/Dropbox/AndersenLab/LabFolders/Tim/projects/easyFulcrum-2017AugustHawaii/data/raw/fulcrum/photos/85ca2b4d-33bc-4521-8d1b-d33da3546cf6.jpg	/Users/tim/Dropbox/AndersenLab/LabFolders/Tim/projects/easyFulcrum-2017AugustHawaii/data/processed/fulcrum/photos/C-0119.jpg	/Users/tim/Dropbox/AndersenLab/LabFolders/Tim/projects/easyFulcrum-2017AugustHawaii/data/processed/fulcrum/photos/thumbnails/C-0119.jpg
hawaii2017	C-0119	S-05171	Caenorhabditis briggsae		erik.andersen@northwestern.edu	2017-08-06T09:15:43Z	2017-08-06	33300	22.21374087	-159.5905347	22.2137416666667	-159.590536111111	22.2137416666667	-159.590536111111	photo	0.170333452859783	174.2420654	174.242063492064	174.242063492064	photo	Na Pali Coast State Wilderness Park	Kauai		Wild forest	Partially Obstructed	77.5	Leaf litter			25.6	25.6	24.3	24.3	no				85ca2b4d-33bc-4521-8d1b-d33da3546cf6	https://storage.googleapis.com/elegansvariation.org/photos/hawaii2017/C-0119.jpg	/Users/tim/Dropbox/AndersenLab/LabFolders/Tim/projects/easyFulcrum-2017AugustHawaii/data/raw/fulcrum/photos/85ca2b4d-33bc-4521-8d1b-d33da3546cf6.jpg	/Users/tim/Dropbox/AndersenLab/LabFolders/Tim/projects/easyFulcrum-2017AugustHawaii/data/processed/fulcrum/photos/C-0119.jpg	/Users/tim/Dropbox/AndersenLab/LabFolders/Tim/projects/easyFulcrum-2017AugustHawaii/data/processed/fulcrum/photos/thumbnails/C-0119.jpg
hawaii2017	C-0119	S-05167			erik.andersen@northwestern.edu	2017-08-06T09:15:43Z	2017-08-06	33300	22.21374087	-159.5905347	22.2137416666667	-159.590536111111	22.2137416666667	-159.590536111111	photo	0.170333452859783	174.2420654	174.242063492064	174.242063492064	photo	Na Pali Coast State Wilderness Park	Kauai		Wild forest	Partially Obstructed	77.5	Leaf litter			25.6	25.6	24.3	24.3	no				85ca2b4d-33bc-4521-8d1b-d33da3546cf6	https://storage.googleapis.com/elegansvariation.org/photos/hawaii2017/C-0119.jpg	/Users/tim/Dropbox/AndersenLab/LabFolders/Tim/projects/easyFulcrum-2017AugustHawaii/data/raw/fulcrum/photos/85ca2b4d-33bc-4521-8d1b-d33da3546cf6.jpg	/Users/tim/Dropbox/AndersenLab/LabFolders/Tim/projects/easyFulcrum-2017AugustHawaii/data/processed/fulcrum/photos/C-0119.jpg	/Users/tim/Dropbox/AndersenLab/LabFolders/Tim/projects/easyFulcrum-2017AugustHawaii/data/processed/fulcrum/photos/thumbnails/C-0119.jpg
hawaii2017	C-0119	S-05138			erik.andersen@northwestern.edu	2017-08-06T09:15:43Z	2017-08-06	33300	22.21374087	-159.5905347	22.2137416666667	-159.590536111111	22.2137416666667	-159.590536111111	photo	0.170333452859783	174.2420654	174.242063492064	174.242063492064	photo	Na Pali Coast State Wilderness Park	Kauai		Wild forest	Partially Obstructed	77.5	Leaf litter			25.6	25.6	24.3	24.3	no				85ca2b4d-33bc-4521-8d1b-d33da3546cf6	https://storage.googleapis.com/elegansvariation.org/photos/hawaii2017/C-0119.jpg	/Users/tim/Dropbox/AndersenLab/LabFolders/Tim/projects/easyFulcrum-2017AugustHawaii/data/raw/fulcrum/photos/85ca2b4d-33bc-4521-8d1b-d33da3546cf6.jpg	/Users/tim/Dropbox/AndersenLab/LabFolders/Tim/projects/easyFulcrum-2017AugustHawaii/data/processed/fulcrum/photos/C-0119.jpg	/Users/tim/Dropbox/AndersenLab/LabFolders/Tim/projects/easyFulcrum-2017AugustHawaii/data/processed/fulcrum/photos/thumbnails/C-0119.jpg
hawaii2017	C-0192	S-05151			dec@u.northwestern.edu	2017-08-06T13:54:24Z	2017-08-06	50040	22.21124568	-159.4758513	22.2112777777778	-159.475858333333	22.2112777777778	-159.475858333333	photo	3.6458894099153	25.17486241	26.4597759674134	26.4597759674134	photo		Kauai		Wild forest	Partially Obstructed	62.8	Soil			29.5	29.5	29	29	no				b713df65-34b7-4cf6-9c55-433f23ad7db7	https://storage.googleapis.com/elegansvariation.org/photos/hawaii2017/C-0192.jpg	/Users/tim/Dropbox/AndersenLab/LabFolders/Tim/projects/easyFulcrum-2017AugustHawaii/data/raw/fulcrum/photos/b713df65-34b7-4cf6-9c55-433f23ad7db7.jpg	/Users/tim/Dropbox/AndersenLab/LabFolders/Tim/projects/easyFulcrum-2017AugustHawaii/data/processed/fulcrum/photos/C-0192.jpg	/Users/tim/Dropbox/AndersenLab/LabFolders/Tim/projects/easyFulcrum-2017AugustHawaii/data/processed/fulcrum/photos/thumbnails/C-0192.jpg
hawaii2017	C-0192	S-05140			dec@u.northwestern.edu	2017-08-06T13:54:24Z	2017-08-06	50040	22.21124568	-159.4758513	22.2112777777778	-159.475858333333	22.2112777777778	-159.475858333333	photo	3.6458894099153	25.17486241	26.4597759674134	26.4597759674134	photo		Kauai		Wild forest	Partially Obstructed	62.8	Soil			29.5	29.5	29	29	no				b713df65-34b7-4cf6-9c55-433f23ad7db7	https://storage.googleapis.com/elegansvariation.org/photos/hawaii2017/C-0192.jpg	/Users/tim/Dropbox/AndersenLab/LabFolders/Tim/projects/easyFulcrum-2017AugustHawaii/data/raw/fulcrum/photos/b713df65-34b7-4cf6-9c55-433f23ad7db7.jpg	/Users/tim/Dropbox/AndersenLab/LabFolders/Tim/projects/easyFulcrum-2017AugustHawaii/data/processed/fulcrum/photos/C-0192.jpg	/Users/tim/Dropbox/AndersenLab/LabFolders/Tim/projects/easyFulcrum-2017AugustHawaii/data/processed/fulcrum/photos/thumbnails/C-0192.jpg
hawaii2017	C-0192	S-05147			dec@u.northwestern.edu	2017-08-06T13:54:24Z	2017-08-06	50040	22.21124568	-159.4758513	22.2112777777778	-159.475858333333	22.2112777777778	-159.475858333333	photo	3.6458894099153	25.17486241	26.4597759674134	26.4597759674134	photo		Kauai		Wild forest	Partially Obstructed	62.8	Soil			29.5	29.5	29	29	no				b713df65-34b7-4cf6-9c55-433f23ad7db7	https://storage.googleapis.com/elegansvariation.org/photos/hawaii2017/C-0192.jpg	/Users/tim/Dropbox/AndersenLab/LabFolders/Tim/projects/easyFulcrum-2017AugustHawaii/data/raw/fulcrum/photos/b713df65-34b7-4cf6-9c55-433f23ad7db7.jpg	/Users/tim/Dropbox/AndersenLab/LabFolders/Tim/projects/easyFulcrum-2017AugustHawaii/data/processed/fulcrum/photos/C-0192.jpg	/Users/tim/Dropbox/AndersenLab/LabFolders/Tim/projects/easyFulcrum-2017AugustHawaii/data/processed/fulcrum/photos/thumbnails/C-0192.jpg
hawaii2017	C-0188	S-05163			dec@u.northwestern.edu	2017-08-06T13:34:54Z	2017-08-06	48840	22.21267465	-159.5396997	22.21465	-159.535122222222	22.21465	-159.535122222222	photo	520.475985669741	15.37890081	29.8106951871658	29.8106951871658	photo		Kauai		Wild forest	Full	62.8	Soil			29.5	29.5	27.3	27.3	no				16bd1107-99c1-402b-b442-1d567868211b	https://storage.googleapis.com/elegansvariation.org/photos/hawaii2017/C-0188.jpg	/Users/tim/Dropbox/AndersenLab/LabFolders/Tim/projects/easyFulcrum-2017AugustHawaii/data/raw/fulcrum/photos/16bd1107-99c1-402b-b442-1d567868211b.jpg	/Users/tim/Dropbox/AndersenLab/LabFolders/Tim/projects/easyFulcrum-2017AugustHawaii/data/processed/fulcrum/photos/C-0188.jpg	/Users/tim/Dropbox/AndersenLab/LabFolders/Tim/projects/easyFulcrum-2017AugustHawaii/data/processed/fulcrum/photos/thumbnails/C-0188.jpg
hawaii2017	C-0188	S-05160			dec@u.northwestern.edu	2017-08-06T13:34:54Z	2017-08-06	48840	22.21267465	-159.5396997	22.21465	-159.535122222222	22.21465	-159.535122222222	photo	520.475985669741	15.37890081	29.8106951871658	29.8106951871658	photo		Kauai		Wild forest	Full	62.8	Soil			29.5	29.5	27.3	27.3	no				16bd1107-99c1-402b-b442-1d567868211b	https://storage.googleapis.com/elegansvariation.org/photos/hawaii2017/C-0188.jpg	/Users/tim/Dropbox/AndersenLab/LabFolders/Tim/projects/easyFulcrum-2017AugustHawaii/data/raw/fulcrum/photos/16bd1107-99c1-402b-b442-1d567868211b.jpg	/Users/tim/Dropbox/AndersenLab/LabFolders/Tim/projects/easyFulcrum-2017AugustHawaii/data/processed/fulcrum/photos/C-0188.jpg	/Users/tim/Dropbox/AndersenLab/LabFolders/Tim/projects/easyFulcrum-2017AugustHawaii/data/processed/fulcrum/photos/thumbnails/C-0188.jpg
hawaii2017	C-0188	S-05164			dec@u.northwestern.edu	2017-08-06T13:34:54Z	2017-08-06	48840	22.21267465	-159.5396997	22.21465	-159.535122222222	22.21465	-159.535122222222	photo	520.475985669741	15.37890081	29.8106951871658	29.8106951871658	photo		Kauai		Wild forest	Full	62.8	Soil			29.5	29.5	27.3	27.3	no				16bd1107-99c1-402b-b442-1d567868211b	https://storage.googleapis.com/elegansvariation.org/photos/hawaii2017/C-0188.jpg	/Users/tim/Dropbox/AndersenLab/LabFolders/Tim/projects/easyFulcrum-2017AugustHawaii/data/raw/fulcrum/photos/16bd1107-99c1-402b-b442-1d567868211b.jpg	/Users/tim/Dropbox/AndersenLab/LabFolders/Tim/projects/easyFulcrum-2017AugustHawaii/data/processed/fulcrum/photos/C-0188.jpg	/Users/tim/Dropbox/AndersenLab/LabFolders/Tim/projects/easyFulcrum-2017AugustHawaii/data/processed/fulcrum/photos/thumbnails/C-0188.jpg
hawaii2017	C-0188	S-05168			dec@u.northwestern.edu	2017-08-06T13:34:54Z	2017-08-06	48840	22.21267465	-159.5396997	22.21465	-159.535122222222	22.21465	-159.535122222222	photo	520.475985669741	15.37890081	29.8106951871658	29.8106951871658	photo		Kauai		Wild forest	Full	62.8	Soil			29.5	29.5	27.3	27.3	no				16bd1107-99c1-402b-b442-1d567868211b	https://storage.googleapis.com/elegansvariation.org/photos/hawaii2017/C-0188.jpg	/Users/tim/Dropbox/AndersenLab/LabFolders/Tim/projects/easyFulcrum-2017AugustHawaii/data/raw/fulcrum/photos/16bd1107-99c1-402b-b442-1d567868211b.jpg	/Users/tim/Dropbox/AndersenLab/LabFolders/Tim/projects/easyFulcrum-2017AugustHawaii/data/processed/fulcrum/photos/C-0188.jpg	/Users/tim/Dropbox/AndersenLab/LabFolders/Tim/projects/easyFulcrum-2017AugustHawaii/data/processed/fulcrum/photos/thumbnails/C-0188.jpg
hawaii2017	C-0188	S-05134			dec@u.northwestern.edu	2017-08-06T13:34:54Z	2017-08-06	48840	22.21267465	-159.5396997	22.21465	-159.535122222222	22.21465	-159.535122222222	photo	520.475985669741	15.37890081	29.8106951871658	29.8106951871658	photo		Kauai		Wild forest	Full	62.8	Soil			29.5	29.5	27.3	27.3	no				16bd1107-99c1-402b-b442-1d567868211b	https://storage.googleapis.com/elegansvariation.org/photos/hawaii2017/C-0188.jpg	/Users/tim/Dropbox/AndersenLab/LabFolders/Tim/projects/easyFulcrum-2017AugustHawaii/data/raw/fulcrum/photos/16bd1107-99c1-402b-b442-1d567868211b.jpg	/Users/tim/Dropbox/AndersenLab/LabFolders/Tim/projects/easyFulcrum-2017AugustHawaii/data/processed/fulcrum/photos/C-0188.jpg	/Users/tim/Dropbox/AndersenLab/LabFolders/Tim/projects/easyFulcrum-2017AugustHawaii/data/processed/fulcrum/photos/thumbnails/C-0188.jpg
hawaii2017	C-0188	S-05135			dec@u.northwestern.edu	2017-08-06T13:34:54Z	2017-08-06	48840	22.21267465	-159.5396997	22.21465	-159.535122222222	22.21465	-159.535122222222	photo	520.475985669741	15.37890081	29.8106951871658	29.8106951871658	photo		Kauai		Wild forest	Full	62.8	Soil			29.5	29.5	27.3	27.3	no				16bd1107-99c1-402b-b442-1d567868211b	https://storage.googleapis.com/elegansvariation.org/photos/hawaii2017/C-0188.jpg	/Users/tim/Dropbox/AndersenLab/LabFolders/Tim/projects/easyFulcrum-2017AugustHawaii/data/raw/fulcrum/photos/16bd1107-99c1-402b-b442-1d567868211b.jpg	/Users/tim/Dropbox/AndersenLab/LabFolders/Tim/projects/easyFulcrum-2017AugustHawaii/data/processed/fulcrum/photos/C-0188.jpg	/Users/tim/Dropbox/AndersenLab/LabFolders/Tim/projects/easyFulcrum-2017AugustHawaii/data/processed/fulcrum/photos/thumbnails/C-0188.jpg
hawaii2017	C-0190	S-05139			dec@u.northwestern.edu	2017-08-06T14:14:20Z	2017-08-06	51240	22.20343101	-159.3694869	22.1714333333333	-159.326180555556	22.1714333333333	-159.326180555556	photo	5710.84596798342	109.9280506	62.3225806451613	62.3225806451613	photo		Kauai		Wild forest	Partially Obstructed	57.9	Soil			30.2	30.2	25.1	25.1	no				b720f56f-768c-46b1-973f-68d04b1a8b7c	https://storage.googleapis.com/elegansvariation.org/photos/hawaii2017/C-0190.jpg	/Users/tim/Dropbox/AndersenLab/LabFolders/Tim/projects/easyFulcrum-2017AugustHawaii/data/raw/fulcrum/photos/b720f56f-768c-46b1-973f-68d04b1a8b7c.jpg	/Users/tim/Dropbox/AndersenLab/LabFolders/Tim/projects/easyFulcrum-2017AugustHawaii/data/processed/fulcrum/photos/C-0190.jpg	/Users/tim/Dropbox/AndersenLab/LabFolders/Tim/projects/easyFulcrum-2017AugustHawaii/data/processed/fulcrum/photos/thumbnails/C-0190.jpg
hawaii2017	C-0190	S-05143			dec@u.northwestern.edu	2017-08-06T14:14:20Z	2017-08-06	51240	22.20343101	-159.3694869	22.1714333333333	-159.326180555556	22.1714333333333	-159.326180555556	photo	5710.84596798342	109.9280506	62.3225806451613	62.3225806451613	photo		Kauai		Wild forest	Partially Obstructed	57.9	Soil			30.2	30.2	25.1	25.1	no				b720f56f-768c-46b1-973f-68d04b1a8b7c	https://storage.googleapis.com/elegansvariation.org/photos/hawaii2017/C-0190.jpg	/Users/tim/Dropbox/AndersenLab/LabFolders/Tim/projects/easyFulcrum-2017AugustHawaii/data/raw/fulcrum/photos/b720f56f-768c-46b1-973f-68d04b1a8b7c.jpg	/Users/tim/Dropbox/AndersenLab/LabFolders/Tim/projects/easyFulcrum-2017AugustHawaii/data/processed/fulcrum/photos/C-0190.jpg	/Users/tim/Dropbox/AndersenLab/LabFolders/Tim/projects/easyFulcrum-2017AugustHawaii/data/processed/fulcrum/photos/thumbnails/C-0190.jpg
hawaii2017	C-0221	S-05175			daehan.lee@northwestern.edu	2017-08-06T10:05:55Z	2017-08-06	36300	22.2031355	-159.5959754	22.2010194444444	-159.595147222222	22.2010194444444	-159.595147222222	photo	250.546360973444	66.04217529	103.152709359606	103.152709359606	photo	Na Pali Coast State Wilderness Park	Kauai		Wild forest	Partially Obstructed	71.1	Rotting flower			27.4	27.4	23.8	23.8	no				42ba987d-20c4-4ed1-990a-2d4a601f5191	https://storage.googleapis.com/elegansvariation.org/photos/hawaii2017/C-0221.jpg	/Users/tim/Dropbox/AndersenLab/LabFolders/Tim/projects/easyFulcrum-2017AugustHawaii/data/raw/fulcrum/photos/42ba987d-20c4-4ed1-990a-2d4a601f5191.jpg	/Users/tim/Dropbox/AndersenLab/LabFolders/Tim/projects/easyFulcrum-2017AugustHawaii/data/processed/fulcrum/photos/C-0221.jpg	/Users/tim/Dropbox/AndersenLab/LabFolders/Tim/projects/easyFulcrum-2017AugustHawaii/data/processed/fulcrum/photos/thumbnails/C-0221.jpg
hawaii2017	C-0110	S-05133			erik.andersen@northwestern.edu	2017-08-06T10:20:48Z	2017-08-06	37200	22.19851426	-159.5947884	22.1982583333333	-159.594855555556	22.1982583333333	-159.594855555556	photo	29.3183863106956	102.4213867	99.6829836829837	99.6829836829837	photo	Na Pali Coast State Wilderness Park	Kauai		Wild forest	Partially Obstructed	74.1	Leaf litter			27	27	24.3	24.3	no				3568fd61-43b4-42d0-aeac-e0ad87b705e2	https://storage.googleapis.com/elegansvariation.org/photos/hawaii2017/C-0110.jpg	/Users/tim/Dropbox/AndersenLab/LabFolders/Tim/projects/easyFulcrum-2017AugustHawaii/data/raw/fulcrum/photos/3568fd61-43b4-42d0-aeac-e0ad87b705e2.jpg	/Users/tim/Dropbox/AndersenLab/LabFolders/Tim/projects/easyFulcrum-2017AugustHawaii/data/processed/fulcrum/photos/C-0110.jpg	/Users/tim/Dropbox/AndersenLab/LabFolders/Tim/projects/easyFulcrum-2017AugustHawaii/data/processed/fulcrum/photos/thumbnails/C-0110.jpg
hawaii2017	C-0110	S-05131			erik.andersen@northwestern.edu	2017-08-06T10:20:48Z	2017-08-06	37200	22.19851426	-159.5947884	22.1982583333333	-159.594855555556	22.1982583333333	-159.594855555556	photo	29.3183863106956	102.4213867	99.6829836829837	99.6829836829837	photo	Na Pali Coast State Wilderness Park	Kauai		Wild forest	Partially Obstructed	74.1	Leaf litter			27	27	24.3	24.3	no				3568fd61-43b4-42d0-aeac-e0ad87b705e2	https://storage.googleapis.com/elegansvariation.org/photos/hawaii2017/C-0110.jpg	/Users/tim/Dropbox/AndersenLab/LabFolders/Tim/projects/easyFulcrum-2017AugustHawaii/data/raw/fulcrum/photos/3568fd61-43b4-42d0-aeac-e0ad87b705e2.jpg	/Users/tim/Dropbox/AndersenLab/LabFolders/Tim/projects/easyFulcrum-2017AugustHawaii/data/processed/fulcrum/photos/C-0110.jpg	/Users/tim/Dropbox/AndersenLab/LabFolders/Tim/projects/easyFulcrum-2017AugustHawaii/data/processed/fulcrum/photos/thumbnails/C-0110.jpg
hawaii2017	C-0110	S-05132			erik.andersen@northwestern.edu	2017-08-06T10:20:48Z	2017-08-06	37200	22.19851426	-159.5947884	22.1982583333333	-159.594855555556	22.1982583333333	-159.594855555556	photo	29.3183863106956	102.4213867	99.6829836829837	99.6829836829837	photo	Na Pali Coast State Wilderness Park	Kauai		Wild forest	Partially Obstructed	74.1	Leaf litter			27	27	24.3	24.3	no				3568fd61-43b4-42d0-aeac-e0ad87b705e2	https://storage.googleapis.com/elegansvariation.org/photos/hawaii2017/C-0110.jpg	/Users/tim/Dropbox/AndersenLab/LabFolders/Tim/projects/easyFulcrum-2017AugustHawaii/data/raw/fulcrum/photos/3568fd61-43b4-42d0-aeac-e0ad87b705e2.jpg	/Users/tim/Dropbox/AndersenLab/LabFolders/Tim/projects/easyFulcrum-2017AugustHawaii/data/processed/fulcrum/photos/C-0110.jpg	/Users/tim/Dropbox/AndersenLab/LabFolders/Tim/projects/easyFulcrum-2017AugustHawaii/data/processed/fulcrum/photos/thumbnails/C-0110.jpg
hawaii2017	C-0182	S-05152			dec@u.northwestern.edu	2017-08-06T09:37:59Z	2017-08-06	34620	22.20791979	-159.5974488	22.2076916666667	-159.597202777778	22.2076916666667	-159.597202777778	photo	35.885711217565	25.05262761	25.6833268254588	25.6833268254588	photo	Na Pali Coast State Wilderness Park	Kauai		Wild forest	Full	77.3	Rotting fruit			27.4	27.4	25.9	25.9	no				ea8b08c2-9459-4f4e-90d2-08a3ef0f1f26	https://storage.googleapis.com/elegansvariation.org/photos/hawaii2017/C-0182.jpg	/Users/tim/Dropbox/AndersenLab/LabFolders/Tim/projects/easyFulcrum-2017AugustHawaii/data/raw/fulcrum/photos/ea8b08c2-9459-4f4e-90d2-08a3ef0f1f26.jpg	/Users/tim/Dropbox/AndersenLab/LabFolders/Tim/projects/easyFulcrum-2017AugustHawaii/data/processed/fulcrum/photos/C-0182.jpg	/Users/tim/Dropbox/AndersenLab/LabFolders/Tim/projects/easyFulcrum-2017AugustHawaii/data/processed/fulcrum/photos/thumbnails/C-0182.jpg
hawaii2017	C-0182	S-05156			dec@u.northwestern.edu	2017-08-06T09:37:59Z	2017-08-06	34620	22.20791979	-159.5974488	22.2076916666667	-159.597202777778	22.2076916666667	-159.597202777778	photo	35.885711217565	25.05262761	25.6833268254588	25.6833268254588	photo	Na Pali Coast State Wilderness Park	Kauai		Wild forest	Full	77.3	Rotting fruit			27.4	27.4	25.9	25.9	no				ea8b08c2-9459-4f4e-90d2-08a3ef0f1f26	https://storage.googleapis.com/elegansvariation.org/photos/hawaii2017/C-0182.jpg	/Users/tim/Dropbox/AndersenLab/LabFolders/Tim/projects/easyFulcrum-2017AugustHawaii/data/raw/fulcrum/photos/ea8b08c2-9459-4f4e-90d2-08a3ef0f1f26.jpg	/Users/tim/Dropbox/AndersenLab/LabFolders/Tim/projects/easyFulcrum-2017AugustHawaii/data/processed/fulcrum/photos/C-0182.jpg	/Users/tim/Dropbox/AndersenLab/LabFolders/Tim/projects/easyFulcrum-2017AugustHawaii/data/processed/fulcrum/photos/thumbnails/C-0182.jpg
hawaii2017	C-0182	S-05178			dec@u.northwestern.edu	2017-08-06T09:37:59Z	2017-08-06	34620	22.20791979	-159.5974488	22.2076916666667	-159.597202777778	22.2076916666667	-159.597202777778	photo	35.885711217565	25.05262761	25.6833268254588	25.6833268254588	photo	Na Pali Coast State Wilderness Park	Kauai		Wild forest	Full	77.3	Rotting fruit			27.4	27.4	25.9	25.9	no				ea8b08c2-9459-4f4e-90d2-08a3ef0f1f26	https://storage.googleapis.com/elegansvariation.org/photos/hawaii2017/C-0182.jpg	/Users/tim/Dropbox/AndersenLab/LabFolders/Tim/projects/easyFulcrum-2017AugustHawaii/data/raw/fulcrum/photos/ea8b08c2-9459-4f4e-90d2-08a3ef0f1f26.jpg	/Users/tim/Dropbox/AndersenLab/LabFolders/Tim/projects/easyFulcrum-2017AugustHawaii/data/processed/fulcrum/photos/C-0182.jpg	/Users/tim/Dropbox/AndersenLab/LabFolders/Tim/projects/easyFulcrum-2017AugustHawaii/data/processed/fulcrum/photos/thumbnails/C-0182.jpg
hawaii2017	C-0217	S-05158			daehan.lee@northwestern.edu	2017-08-06T10:14:06Z	2017-08-06	36840	22.20044574	-159.5950129	22.1995277777778	-159.594633333333	22.1995277777778	-159.594633333333	photo	109.419609773198	86.39575195	81.018675721562	81.018675721562	photo	Na Pali Coast State Wilderness Park	Kauai		Wild forest	Partially Obstructed	71.7	Flower			27.7	27.7	25.8	25.8	no				6de5fb5f-9564-4076-89e1-5b6a1712b54d	https://storage.googleapis.com/elegansvariation.org/photos/hawaii2017/C-0217.jpg	/Users/tim/Dropbox/AndersenLab/LabFolders/Tim/projects/easyFulcrum-2017AugustHawaii/data/raw/fulcrum/photos/6de5fb5f-9564-4076-89e1-5b6a1712b54d.jpg	/Users/tim/Dropbox/AndersenLab/LabFolders/Tim/projects/easyFulcrum-2017AugustHawaii/data/processed/fulcrum/photos/C-0217.jpg	/Users/tim/Dropbox/AndersenLab/LabFolders/Tim/projects/easyFulcrum-2017AugustHawaii/data/processed/fulcrum/photos/thumbnails/C-0217.jpg
hawaii2017	C-0217	S-05130			daehan.lee@northwestern.edu	2017-08-06T10:14:06Z	2017-08-06	36840	22.20044574	-159.5950129	22.1995277777778	-159.594633333333	22.1995277777778	-159.594633333333	photo	109.419609773198	86.39575195	81.018675721562	81.018675721562	photo	Na Pali Coast State Wilderness Park	Kauai		Wild forest	Partially Obstructed	71.7	Flower			27.7	27.7	25.8	25.8	no				6de5fb5f-9564-4076-89e1-5b6a1712b54d	https://storage.googleapis.com/elegansvariation.org/photos/hawaii2017/C-0217.jpg	/Users/tim/Dropbox/AndersenLab/LabFolders/Tim/projects/easyFulcrum-2017AugustHawaii/data/raw/fulcrum/photos/6de5fb5f-9564-4076-89e1-5b6a1712b54d.jpg	/Users/tim/Dropbox/AndersenLab/LabFolders/Tim/projects/easyFulcrum-2017AugustHawaii/data/processed/fulcrum/photos/C-0217.jpg	/Users/tim/Dropbox/AndersenLab/LabFolders/Tim/projects/easyFulcrum-2017AugustHawaii/data/processed/fulcrum/photos/thumbnails/C-0217.jpg
hawaii2017	C-0225	S-05253	Oscheius sp.		daehan.lee@northwestern.edu	2017-08-06T10:30:11Z	2017-08-06	37800	22.19858379	-159.5947369	22.1956555555556	-159.594177777778	22.1956555555556	-159.594177777778	photo	331.024471041893	113.9899292	110.470355731225	110.470355731225	photo	Na Pali Coast State Wilderness Park	Kauai		Wild forest	Partially Obstructed	72.4	Rotting nut			27	27	23.9	23.9	no				584b45ce-783f-49d2-901c-e5e84481062e	https://storage.googleapis.com/elegansvariation.org/photos/hawaii2017/C-0225.jpg	/Users/tim/Dropbox/AndersenLab/LabFolders/Tim/projects/easyFulcrum-2017AugustHawaii/data/raw/fulcrum/photos/584b45ce-783f-49d2-901c-e5e84481062e.jpg	/Users/tim/Dropbox/AndersenLab/LabFolders/Tim/projects/easyFulcrum-2017AugustHawaii/data/processed/fulcrum/photos/C-0225.jpg	/Users/tim/Dropbox/AndersenLab/LabFolders/Tim/projects/easyFulcrum-2017AugustHawaii/data/processed/fulcrum/photos/thumbnails/C-0225.jpg
hawaii2017	C-0225	S-05257	Oscheius sp.		daehan.lee@northwestern.edu	2017-08-06T10:30:11Z	2017-08-06	37800	22.19858379	-159.5947369	22.1956555555556	-159.594177777778	22.1956555555556	-159.594177777778	photo	331.024471041893	113.9899292	110.470355731225	110.470355731225	photo	Na Pali Coast State Wilderness Park	Kauai		Wild forest	Partially Obstructed	72.4	Rotting nut			27	27	23.9	23.9	no				584b45ce-783f-49d2-901c-e5e84481062e	https://storage.googleapis.com/elegansvariation.org/photos/hawaii2017/C-0225.jpg	/Users/tim/Dropbox/AndersenLab/LabFolders/Tim/projects/easyFulcrum-2017AugustHawaii/data/raw/fulcrum/photos/584b45ce-783f-49d2-901c-e5e84481062e.jpg	/Users/tim/Dropbox/AndersenLab/LabFolders/Tim/projects/easyFulcrum-2017AugustHawaii/data/processed/fulcrum/photos/C-0225.jpg	/Users/tim/Dropbox/AndersenLab/LabFolders/Tim/projects/easyFulcrum-2017AugustHawaii/data/processed/fulcrum/photos/thumbnails/C-0225.jpg
hawaii2017	C-0211	S-05281			daehan.lee@northwestern.edu	2017-08-06T09:59:09Z	2017-08-06	35940	22.20472114	-159.596601	22.2031416666667	-159.595944444444	22.2031416666667	-159.595944444444	photo	188.39783984268	61.37097168	64.4923664122138	64.4923664122138	photo	Na Pali Coast State Wilderness Park	Kauai		Wild forest	Partially Obstructed	72.9	Leaf litter			27	27	25.3	25.3	no				8caee2c4-0b31-400c-abf9-4552343d342a	https://storage.googleapis.com/elegansvariation.org/photos/hawaii2017/C-0211.jpg	/Users/tim/Dropbox/AndersenLab/LabFolders/Tim/projects/easyFulcrum-2017AugustHawaii/data/raw/fulcrum/photos/8caee2c4-0b31-400c-abf9-4552343d342a.jpg	/Users/tim/Dropbox/AndersenLab/LabFolders/Tim/projects/easyFulcrum-2017AugustHawaii/data/processed/fulcrum/photos/C-0211.jpg	/Users/tim/Dropbox/AndersenLab/LabFolders/Tim/projects/easyFulcrum-2017AugustHawaii/data/processed/fulcrum/photos/thumbnails/C-0211.jpg
hawaii2017	C-0211	S-05285			daehan.lee@northwestern.edu	2017-08-06T09:59:09Z	2017-08-06	35940	22.20472114	-159.596601	22.2031416666667	-159.595944444444	22.2031416666667	-159.595944444444	photo	188.39783984268	61.37097168	64.4923664122138	64.4923664122138	photo	Na Pali Coast State Wilderness Park	Kauai		Wild forest	Partially Obstructed	72.9	Leaf litter			27	27	25.3	25.3	no				8caee2c4-0b31-400c-abf9-4552343d342a	https://storage.googleapis.com/elegansvariation.org/photos/hawaii2017/C-0211.jpg	/Users/tim/Dropbox/AndersenLab/LabFolders/Tim/projects/easyFulcrum-2017AugustHawaii/data/raw/fulcrum/photos/8caee2c4-0b31-400c-abf9-4552343d342a.jpg	/Users/tim/Dropbox/AndersenLab/LabFolders/Tim/projects/easyFulcrum-2017AugustHawaii/data/processed/fulcrum/photos/C-0211.jpg	/Users/tim/Dropbox/AndersenLab/LabFolders/Tim/projects/easyFulcrum-2017AugustHawaii/data/processed/fulcrum/photos/thumbnails/C-0211.jpg
hawaii2017	C-0211	S-05249			daehan.lee@northwestern.edu	2017-08-06T09:59:09Z	2017-08-06	35940	22.20472114	-159.596601	22.2031416666667	-159.595944444444	22.2031416666667	-159.595944444444	photo	188.39783984268	61.37097168	64.4923664122138	64.4923664122138	photo	Na Pali Coast State Wilderness Park	Kauai		Wild forest	Partially Obstructed	72.9	Leaf litter			27	27	25.3	25.3	no				8caee2c4-0b31-400c-abf9-4552343d342a	https://storage.googleapis.com/elegansvariation.org/photos/hawaii2017/C-0211.jpg	/Users/tim/Dropbox/AndersenLab/LabFolders/Tim/projects/easyFulcrum-2017AugustHawaii/data/raw/fulcrum/photos/8caee2c4-0b31-400c-abf9-4552343d342a.jpg	/Users/tim/Dropbox/AndersenLab/LabFolders/Tim/projects/easyFulcrum-2017AugustHawaii/data/processed/fulcrum/photos/C-0211.jpg	/Users/tim/Dropbox/AndersenLab/LabFolders/Tim/projects/easyFulcrum-2017AugustHawaii/data/processed/fulcrum/photos/thumbnails/C-0211.jpg
hawaii2017	C-0211	S-05245			daehan.lee@northwestern.edu	2017-08-06T09:59:09Z	2017-08-06	35940	22.20472114	-159.596601	22.2031416666667	-159.595944444444	22.2031416666667	-159.595944444444	photo	188.39783984268	61.37097168	64.4923664122138	64.4923664122138	photo	Na Pali Coast State Wilderness Park	Kauai		Wild forest	Partially Obstructed	72.9	Leaf litter			27	27	25.3	25.3	no				8caee2c4-0b31-400c-abf9-4552343d342a	https://storage.googleapis.com/elegansvariation.org/photos/hawaii2017/C-0211.jpg	/Users/tim/Dropbox/AndersenLab/LabFolders/Tim/projects/easyFulcrum-2017AugustHawaii/data/raw/fulcrum/photos/8caee2c4-0b31-400c-abf9-4552343d342a.jpg	/Users/tim/Dropbox/AndersenLab/LabFolders/Tim/projects/easyFulcrum-2017AugustHawaii/data/processed/fulcrum/photos/C-0211.jpg	/Users/tim/Dropbox/AndersenLab/LabFolders/Tim/projects/easyFulcrum-2017AugustHawaii/data/processed/fulcrum/photos/thumbnails/C-0211.jpg
hawaii2017	C-0113	S-05137			erik.andersen@northwestern.edu	2017-08-06T09:56:16Z	2017-08-06	35760	22.20519853	-159.5969824	22.2051972222222	-159.596983333333	22.2051972222222	-159.596983333333	photo	0.174490435658545	44.38031006	44.3803131991051	44.3803131991051	photo	Na Pali Coast State Wilderness Park	Kauai		Wild forest	Partially Obstructed	72.9	Leaf litter			27	27	25.4	25.4	no				9217421d-ba65-4ecb-8ed4-8f9aec95912f	https://storage.googleapis.com/elegansvariation.org/photos/hawaii2017/C-0113.jpg	/Users/tim/Dropbox/AndersenLab/LabFolders/Tim/projects/easyFulcrum-2017AugustHawaii/data/raw/fulcrum/photos/9217421d-ba65-4ecb-8ed4-8f9aec95912f.jpg	/Users/tim/Dropbox/AndersenLab/LabFolders/Tim/projects/easyFulcrum-2017AugustHawaii/data/processed/fulcrum/photos/C-0113.jpg	/Users/tim/Dropbox/AndersenLab/LabFolders/Tim/projects/easyFulcrum-2017AugustHawaii/data/processed/fulcrum/photos/thumbnails/C-0113.jpg
hawaii2017	C-0113	S-05146			erik.andersen@northwestern.edu	2017-08-06T09:56:16Z	2017-08-06	35760	22.20519853	-159.5969824	22.2051972222222	-159.596983333333	22.2051972222222	-159.596983333333	photo	0.174490435658545	44.38031006	44.3803131991051	44.3803131991051	photo	Na Pali Coast State Wilderness Park	Kauai		Wild forest	Partially Obstructed	72.9	Leaf litter			27	27	25.4	25.4	no				9217421d-ba65-4ecb-8ed4-8f9aec95912f	https://storage.googleapis.com/elegansvariation.org/photos/hawaii2017/C-0113.jpg	/Users/tim/Dropbox/AndersenLab/LabFolders/Tim/projects/easyFulcrum-2017AugustHawaii/data/raw/fulcrum/photos/9217421d-ba65-4ecb-8ed4-8f9aec95912f.jpg	/Users/tim/Dropbox/AndersenLab/LabFolders/Tim/projects/easyFulcrum-2017AugustHawaii/data/processed/fulcrum/photos/C-0113.jpg	/Users/tim/Dropbox/AndersenLab/LabFolders/Tim/projects/easyFulcrum-2017AugustHawaii/data/processed/fulcrum/photos/thumbnails/C-0113.jpg
hawaii2017	C-0113	S-05154			erik.andersen@northwestern.edu	2017-08-06T09:56:16Z	2017-08-06	35760	22.20519853	-159.5969824	22.2051972222222	-159.596983333333	22.2051972222222	-159.596983333333	photo	0.174490435658545	44.38031006	44.3803131991051	44.3803131991051	photo	Na Pali Coast State Wilderness Park	Kauai		Wild forest	Partially Obstructed	72.9	Leaf litter			27	27	25.4	25.4	no				9217421d-ba65-4ecb-8ed4-8f9aec95912f	https://storage.googleapis.com/elegansvariation.org/photos/hawaii2017/C-0113.jpg	/Users/tim/Dropbox/AndersenLab/LabFolders/Tim/projects/easyFulcrum-2017AugustHawaii/data/raw/fulcrum/photos/9217421d-ba65-4ecb-8ed4-8f9aec95912f.jpg	/Users/tim/Dropbox/AndersenLab/LabFolders/Tim/projects/easyFulcrum-2017AugustHawaii/data/processed/fulcrum/photos/C-0113.jpg	/Users/tim/Dropbox/AndersenLab/LabFolders/Tim/projects/easyFulcrum-2017AugustHawaii/data/processed/fulcrum/photos/thumbnails/C-0113.jpg
hawaii2017	C-0117	S-05118			erik.andersen@northwestern.edu	2017-08-06T09:35:53Z	2017-08-06	34500	22.21111737	-159.595982	22.2111166666667	-159.595983333333	22.2111166666667	-159.595983333333	photo	0.158152527866005	79.4576416	79.4576419213974	79.4576419213974	photo	Na Pali Coast State Wilderness Park	Kauai		Wild forest	Partially Obstructed	70.7	Leaf litter			27	27	24.6	24.6	no				20e1664a-03f7-4119-a11f-518f78aa8675	https://storage.googleapis.com/elegansvariation.org/photos/hawaii2017/C-0117.jpg	/Users/tim/Dropbox/AndersenLab/LabFolders/Tim/projects/easyFulcrum-2017AugustHawaii/data/raw/fulcrum/photos/20e1664a-03f7-4119-a11f-518f78aa8675.jpg	/Users/tim/Dropbox/AndersenLab/LabFolders/Tim/projects/easyFulcrum-2017AugustHawaii/data/processed/fulcrum/photos/C-0117.jpg	/Users/tim/Dropbox/AndersenLab/LabFolders/Tim/projects/easyFulcrum-2017AugustHawaii/data/processed/fulcrum/photos/thumbnails/C-0117.jpg
hawaii2017	C-0117	S-05117			erik.andersen@northwestern.edu	2017-08-06T09:35:53Z	2017-08-06	34500	22.21111737	-159.595982	22.2111166666667	-159.595983333333	22.2111166666667	-159.595983333333	photo	0.158152527866005	79.4576416	79.4576419213974	79.4576419213974	photo	Na Pali Coast State Wilderness Park	Kauai		Wild forest	Partially Obstructed	70.7	Leaf litter			27	27	24.6	24.6	no				20e1664a-03f7-4119-a11f-518f78aa8675	https://storage.googleapis.com/elegansvariation.org/photos/hawaii2017/C-0117.jpg	/Users/tim/Dropbox/AndersenLab/LabFolders/Tim/projects/easyFulcrum-2017AugustHawaii/data/raw/fulcrum/photos/20e1664a-03f7-4119-a11f-518f78aa8675.jpg	/Users/tim/Dropbox/AndersenLab/LabFolders/Tim/projects/easyFulcrum-2017AugustHawaii/data/processed/fulcrum/photos/C-0117.jpg	/Users/tim/Dropbox/AndersenLab/LabFolders/Tim/projects/easyFulcrum-2017AugustHawaii/data/processed/fulcrum/photos/thumbnails/C-0117.jpg
hawaii2017	C-0117	S-05177			erik.andersen@northwestern.edu	2017-08-06T09:35:53Z	2017-08-06	34500	22.21111737	-159.595982	22.2111166666667	-159.595983333333	22.2111166666667	-159.595983333333	photo	0.158152527866005	79.4576416	79.4576419213974	79.4576419213974	photo	Na Pali Coast State Wilderness Park	Kauai		Wild forest	Partially Obstructed	70.7	Leaf litter			27	27	24.6	24.6	no				20e1664a-03f7-4119-a11f-518f78aa8675	https://storage.googleapis.com/elegansvariation.org/photos/hawaii2017/C-0117.jpg	/Users/tim/Dropbox/AndersenLab/LabFolders/Tim/projects/easyFulcrum-2017AugustHawaii/data/raw/fulcrum/photos/20e1664a-03f7-4119-a11f-518f78aa8675.jpg	/Users/tim/Dropbox/AndersenLab/LabFolders/Tim/projects/easyFulcrum-2017AugustHawaii/data/processed/fulcrum/photos/C-0117.jpg	/Users/tim/Dropbox/AndersenLab/LabFolders/Tim/projects/easyFulcrum-2017AugustHawaii/data/processed/fulcrum/photos/thumbnails/C-0117.jpg
hawaii2017	C-0117	S-05173			erik.andersen@northwestern.edu	2017-08-06T09:35:53Z	2017-08-06	34500	22.21111737	-159.595982	22.2111166666667	-159.595983333333	22.2111166666667	-159.595983333333	photo	0.158152527866005	79.4576416	79.4576419213974	79.4576419213974	photo	Na Pali Coast State Wilderness Park	Kauai		Wild forest	Partially Obstructed	70.7	Leaf litter			27	27	24.6	24.6	no				20e1664a-03f7-4119-a11f-518f78aa8675	https://storage.googleapis.com/elegansvariation.org/photos/hawaii2017/C-0117.jpg	/Users/tim/Dropbox/AndersenLab/LabFolders/Tim/projects/easyFulcrum-2017AugustHawaii/data/raw/fulcrum/photos/20e1664a-03f7-4119-a11f-518f78aa8675.jpg	/Users/tim/Dropbox/AndersenLab/LabFolders/Tim/projects/easyFulcrum-2017AugustHawaii/data/processed/fulcrum/photos/C-0117.jpg	/Users/tim/Dropbox/AndersenLab/LabFolders/Tim/projects/easyFulcrum-2017AugustHawaii/data/processed/fulcrum/photos/thumbnails/C-0117.jpg
hawaii2017	C-0117	S-05169			erik.andersen@northwestern.edu	2017-08-06T09:35:53Z	2017-08-06	34500	22.21111737	-159.595982	22.2111166666667	-159.595983333333	22.2111166666667	-159.595983333333	photo	0.158152527866005	79.4576416	79.4576419213974	79.4576419213974	photo	Na Pali Coast State Wilderness Park	Kauai		Wild forest	Partially Obstructed	70.7	Leaf litter			27	27	24.6	24.6	no				20e1664a-03f7-4119-a11f-518f78aa8675	https://storage.googleapis.com/elegansvariation.org/photos/hawaii2017/C-0117.jpg	/Users/tim/Dropbox/AndersenLab/LabFolders/Tim/projects/easyFulcrum-2017AugustHawaii/data/raw/fulcrum/photos/20e1664a-03f7-4119-a11f-518f78aa8675.jpg	/Users/tim/Dropbox/AndersenLab/LabFolders/Tim/projects/easyFulcrum-2017AugustHawaii/data/processed/fulcrum/photos/C-0117.jpg	/Users/tim/Dropbox/AndersenLab/LabFolders/Tim/projects/easyFulcrum-2017AugustHawaii/data/processed/fulcrum/photos/thumbnails/C-0117.jpg
hawaii2017	C-0195	S-05144			dec@u.northwestern.edu	2017-08-06T14:49:14Z	2017-08-06	53340	22.00375776	-159.3468689	22.0037194444444	-159.346927777778	22.0037194444444	-159.346927777778	photo	7.42430909901703	27.22163352	27.221635883905	27.221635883905	photo		Kauai		Wild grassland	Partially Obstructed	46.8	Rotting flower			33.6	33.6	38	38	no				619c7a3a-5e06-4c7a-a1c1-2300560e1582	https://storage.googleapis.com/elegansvariation.org/photos/hawaii2017/C-0195.jpg	/Users/tim/Dropbox/AndersenLab/LabFolders/Tim/projects/easyFulcrum-2017AugustHawaii/data/raw/fulcrum/photos/619c7a3a-5e06-4c7a-a1c1-2300560e1582.jpg	/Users/tim/Dropbox/AndersenLab/LabFolders/Tim/projects/easyFulcrum-2017AugustHawaii/data/processed/fulcrum/photos/C-0195.jpg	/Users/tim/Dropbox/AndersenLab/LabFolders/Tim/projects/easyFulcrum-2017AugustHawaii/data/processed/fulcrum/photos/thumbnails/C-0195.jpg
hawaii2017	C-0195	S-05148			dec@u.northwestern.edu	2017-08-06T14:49:14Z	2017-08-06	53340	22.00375776	-159.3468689	22.0037194444444	-159.346927777778	22.0037194444444	-159.346927777778	photo	7.42430909901703	27.22163352	27.221635883905	27.221635883905	photo		Kauai		Wild grassland	Partially Obstructed	46.8	Rotting flower			33.6	33.6	38	38	no				619c7a3a-5e06-4c7a-a1c1-2300560e1582	https://storage.googleapis.com/elegansvariation.org/photos/hawaii2017/C-0195.jpg	/Users/tim/Dropbox/AndersenLab/LabFolders/Tim/projects/easyFulcrum-2017AugustHawaii/data/raw/fulcrum/photos/619c7a3a-5e06-4c7a-a1c1-2300560e1582.jpg	/Users/tim/Dropbox/AndersenLab/LabFolders/Tim/projects/easyFulcrum-2017AugustHawaii/data/processed/fulcrum/photos/C-0195.jpg	/Users/tim/Dropbox/AndersenLab/LabFolders/Tim/projects/easyFulcrum-2017AugustHawaii/data/processed/fulcrum/photos/thumbnails/C-0195.jpg
hawaii2017	C-0123	S-05269			erik.andersen@northwestern.edu	2017-08-06T08:24:19Z	2017-08-06	30240	22.21918625	-159.5847222	22.2191861111111	-159.584722222222	22.2191861111111	-159.584722222222	photo	0.0156297224484555	65.87646484	65.8764705882353	65.8764705882353	photo	Na Pali Coast State Wilderness Park	Kauai		Wild forest	Partially Obstructed	76.3	Leaf litter			24.9	24.9	23.5	23.5	no				ad4dfba3-1b58-4f31-9500-266adc058561	https://storage.googleapis.com/elegansvariation.org/photos/hawaii2017/C-0123.jpg	/Users/tim/Dropbox/AndersenLab/LabFolders/Tim/projects/easyFulcrum-2017AugustHawaii/data/raw/fulcrum/photos/ad4dfba3-1b58-4f31-9500-266adc058561.jpg	/Users/tim/Dropbox/AndersenLab/LabFolders/Tim/projects/easyFulcrum-2017AugustHawaii/data/processed/fulcrum/photos/C-0123.jpg	/Users/tim/Dropbox/AndersenLab/LabFolders/Tim/projects/easyFulcrum-2017AugustHawaii/data/processed/fulcrum/photos/thumbnails/C-0123.jpg
hawaii2017	C-0123	S-05179			erik.andersen@northwestern.edu	2017-08-06T08:24:19Z	2017-08-06	30240	22.21918625	-159.5847222	22.2191861111111	-159.584722222222	22.2191861111111	-159.584722222222	photo	0.0156297224484555	65.87646484	65.8764705882353	65.8764705882353	photo	Na Pali Coast State Wilderness Park	Kauai		Wild forest	Partially Obstructed	76.3	Leaf litter			24.9	24.9	23.5	23.5	no				ad4dfba3-1b58-4f31-9500-266adc058561	https://storage.googleapis.com/elegansvariation.org/photos/hawaii2017/C-0123.jpg	/Users/tim/Dropbox/AndersenLab/LabFolders/Tim/projects/easyFulcrum-2017AugustHawaii/data/raw/fulcrum/photos/ad4dfba3-1b58-4f31-9500-266adc058561.jpg	/Users/tim/Dropbox/AndersenLab/LabFolders/Tim/projects/easyFulcrum-2017AugustHawaii/data/processed/fulcrum/photos/C-0123.jpg	/Users/tim/Dropbox/AndersenLab/LabFolders/Tim/projects/easyFulcrum-2017AugustHawaii/data/processed/fulcrum/photos/thumbnails/C-0123.jpg
hawaii2017	C-0178	S-05262			dec@u.northwestern.edu	2017-08-06T14:36:36Z	2017-08-06	52560	22.07612584	-159.3231438	22.0761527777778	-159.323025	22.0761527777778	-159.323025	photo	12.616725936943	26.80778282	22.7433155080214	22.7433155080214	photo		Kauai		Wild grassland	Partially Obstructed	55	Soil			31	31	31.2	31.2	no				8cf29666-141d-433c-aa30-80f3e41df2b9	https://storage.googleapis.com/elegansvariation.org/photos/hawaii2017/C-0178.jpg	/Users/tim/Dropbox/AndersenLab/LabFolders/Tim/projects/easyFulcrum-2017AugustHawaii/data/raw/fulcrum/photos/8cf29666-141d-433c-aa30-80f3e41df2b9.jpg	/Users/tim/Dropbox/AndersenLab/LabFolders/Tim/projects/easyFulcrum-2017AugustHawaii/data/processed/fulcrum/photos/C-0178.jpg	/Users/tim/Dropbox/AndersenLab/LabFolders/Tim/projects/easyFulcrum-2017AugustHawaii/data/processed/fulcrum/photos/thumbnails/C-0178.jpg
hawaii2017	C-0223	S-05278			daehan.lee@northwestern.edu	2017-08-06T08:10:17Z	2017-08-06	29400	22.21921261	-159.5838066	22.2192694444444	-159.583938888889	22.2192694444444	-159.583938888889	photo	15.0293585515319	34.44055176	64.7854671280277	64.7854671280277	photo	Na Pali Coast State Wilderness Park	Kauai		Wild forest	Partially Obstructed	64.6	Leaf litter			26.3	26.3	23.4	23.4	no				5011c232-ffff-47b0-8659-867eec064c0c	https://storage.googleapis.com/elegansvariation.org/photos/hawaii2017/C-0223.jpg	/Users/tim/Dropbox/AndersenLab/LabFolders/Tim/projects/easyFulcrum-2017AugustHawaii/data/raw/fulcrum/photos/5011c232-ffff-47b0-8659-867eec064c0c.jpg	/Users/tim/Dropbox/AndersenLab/LabFolders/Tim/projects/easyFulcrum-2017AugustHawaii/data/processed/fulcrum/photos/C-0223.jpg	/Users/tim/Dropbox/AndersenLab/LabFolders/Tim/projects/easyFulcrum-2017AugustHawaii/data/processed/fulcrum/photos/thumbnails/C-0223.jpg
hawaii2017	C-0223	S-05274	Caenorhabditis briggsae		daehan.lee@northwestern.edu	2017-08-06T08:10:17Z	2017-08-06	29400	22.21921261	-159.5838066	22.2192694444444	-159.583938888889	22.2192694444444	-159.583938888889	photo	15.0293585515319	34.44055176	64.7854671280277	64.7854671280277	photo	Na Pali Coast State Wilderness Park	Kauai		Wild forest	Partially Obstructed	64.6	Leaf litter			26.3	26.3	23.4	23.4	no				5011c232-ffff-47b0-8659-867eec064c0c	https://storage.googleapis.com/elegansvariation.org/photos/hawaii2017/C-0223.jpg	/Users/tim/Dropbox/AndersenLab/LabFolders/Tim/projects/easyFulcrum-2017AugustHawaii/data/raw/fulcrum/photos/5011c232-ffff-47b0-8659-867eec064c0c.jpg	/Users/tim/Dropbox/AndersenLab/LabFolders/Tim/projects/easyFulcrum-2017AugustHawaii/data/processed/fulcrum/photos/C-0223.jpg	/Users/tim/Dropbox/AndersenLab/LabFolders/Tim/projects/easyFulcrum-2017AugustHawaii/data/processed/fulcrum/photos/thumbnails/C-0223.jpg
hawaii2017	C-0180	S-05273			dec@u.northwestern.edu	2017-08-06T10:17:53Z	2017-08-06	37020	22.20045383	-159.5950225	22.2004527777778	-159.595022222222	22.2004527777778	-159.595022222222	photo	0.120580949490625	95.31837892	95.3183856502242	95.3183856502242	photo	Na Pali Coast State Wilderness Park	Kauai		Wild forest	Obstructed	73	Rotting fruit			27.4	27.4	24.7	24.7	no				b7f04a9b-6ab9-4560-82f7-fa44f425cf2d	https://storage.googleapis.com/elegansvariation.org/photos/hawaii2017/C-0180.jpg	/Users/tim/Dropbox/AndersenLab/LabFolders/Tim/projects/easyFulcrum-2017AugustHawaii/data/raw/fulcrum/photos/b7f04a9b-6ab9-4560-82f7-fa44f425cf2d.jpg	/Users/tim/Dropbox/AndersenLab/LabFolders/Tim/projects/easyFulcrum-2017AugustHawaii/data/processed/fulcrum/photos/C-0180.jpg	/Users/tim/Dropbox/AndersenLab/LabFolders/Tim/projects/easyFulcrum-2017AugustHawaii/data/processed/fulcrum/photos/thumbnails/C-0180.jpg
hawaii2017	C-0109	S-05270			erik.andersen@northwestern.edu	2017-08-06T10:31:47Z	2017-08-06	37860	22.19827399	-159.5948239	22.198275	-159.594825	22.198275	-159.594825	photo	0.159671949254909	92.03662109	92.03663003663	92.03663003663	photo	Na Pali Coast State Wilderness Park	Kauai		Wild forest	Partially Obstructed	69.1	Leaf litter			26.3	26.3	23.9	23.9	no				4e18ad0d-ee7b-4ea2-be4f-30704a8f294e	https://storage.googleapis.com/elegansvariation.org/photos/hawaii2017/C-0109.jpg	/Users/tim/Dropbox/AndersenLab/LabFolders/Tim/projects/easyFulcrum-2017AugustHawaii/data/raw/fulcrum/photos/4e18ad0d-ee7b-4ea2-be4f-30704a8f294e.jpg	/Users/tim/Dropbox/AndersenLab/LabFolders/Tim/projects/easyFulcrum-2017AugustHawaii/data/processed/fulcrum/photos/C-0109.jpg	/Users/tim/Dropbox/AndersenLab/LabFolders/Tim/projects/easyFulcrum-2017AugustHawaii/data/processed/fulcrum/photos/thumbnails/C-0109.jpg
hawaii2017	C-0109	S-05282			erik.andersen@northwestern.edu	2017-08-06T10:31:47Z	2017-08-06	37860	22.19827399	-159.5948239	22.198275	-159.594825	22.198275	-159.594825	photo	0.159671949254909	92.03662109	92.03663003663	92.03663003663	photo	Na Pali Coast State Wilderness Park	Kauai		Wild forest	Partially Obstructed	69.1	Leaf litter			26.3	26.3	23.9	23.9	no				4e18ad0d-ee7b-4ea2-be4f-30704a8f294e	https://storage.googleapis.com/elegansvariation.org/photos/hawaii2017/C-0109.jpg	/Users/tim/Dropbox/AndersenLab/LabFolders/Tim/projects/easyFulcrum-2017AugustHawaii/data/raw/fulcrum/photos/4e18ad0d-ee7b-4ea2-be4f-30704a8f294e.jpg	/Users/tim/Dropbox/AndersenLab/LabFolders/Tim/projects/easyFulcrum-2017AugustHawaii/data/processed/fulcrum/photos/C-0109.jpg	/Users/tim/Dropbox/AndersenLab/LabFolders/Tim/projects/easyFulcrum-2017AugustHawaii/data/processed/fulcrum/photos/thumbnails/C-0109.jpg
hawaii2017	C-0202	S-05172			daehan.lee@northwestern.edu	2017-08-06T08:26:35Z	2017-08-06	30360	22.21837258	-159.5854458	22.2175194444444	-159.585813888889	22.2175194444444	-159.585813888889	photo	102.266026190892	52.63006592	105.884030418251	105.884030418251	photo	Na Pali Coast State Wilderness Park	Kauai		Wild forest	Partially Obstructed	76.3	Leaf litter	with some rotten nuts		25.6	25.6	23.6	23.6	no				ed301057-c2a9-4223-914e-b66b6c55b67b	https://storage.googleapis.com/elegansvariation.org/photos/hawaii2017/C-0202.jpg	/Users/tim/Dropbox/AndersenLab/LabFolders/Tim/projects/easyFulcrum-2017AugustHawaii/data/raw/fulcrum/photos/ed301057-c2a9-4223-914e-b66b6c55b67b.jpg	/Users/tim/Dropbox/AndersenLab/LabFolders/Tim/projects/easyFulcrum-2017AugustHawaii/data/processed/fulcrum/photos/C-0202.jpg	/Users/tim/Dropbox/AndersenLab/LabFolders/Tim/projects/easyFulcrum-2017AugustHawaii/data/processed/fulcrum/photos/thumbnails/C-0202.jpg
hawaii2017	C-0218	S-05159			daehan.lee@northwestern.edu	2017-08-06T10:09:40Z	2017-08-06	36540	22.20106219	-159.5951736	22.2004805555556	-159.595008333333	22.2004805555556	-159.595008333333	photo	66.9503336498058	108.2620239	87.5985130111524	87.5985130111524	photo	Na Pali Coast State Wilderness Park	Kauai		Wild forest	Partially Obstructed	76.4	Rotting fruit			27	27	25.3	25.3	no				428ef19a-a8ac-48a9-8363-8816ab9c5d3b	https://storage.googleapis.com/elegansvariation.org/photos/hawaii2017/C-0218.jpg	/Users/tim/Dropbox/AndersenLab/LabFolders/Tim/projects/easyFulcrum-2017AugustHawaii/data/raw/fulcrum/photos/428ef19a-a8ac-48a9-8363-8816ab9c5d3b.jpg	/Users/tim/Dropbox/AndersenLab/LabFolders/Tim/projects/easyFulcrum-2017AugustHawaii/data/processed/fulcrum/photos/C-0218.jpg	/Users/tim/Dropbox/AndersenLab/LabFolders/Tim/projects/easyFulcrum-2017AugustHawaii/data/processed/fulcrum/photos/thumbnails/C-0218.jpg
hawaii2017	C-0218	S-05155			daehan.lee@northwestern.edu	2017-08-06T10:09:40Z	2017-08-06	36540	22.20106219	-159.5951736	22.2004805555556	-159.595008333333	22.2004805555556	-159.595008333333	photo	66.9503336498058	108.2620239	87.5985130111524	87.5985130111524	photo	Na Pali Coast State Wilderness Park	Kauai		Wild forest	Partially Obstructed	76.4	Rotting fruit			27	27	25.3	25.3	no				428ef19a-a8ac-48a9-8363-8816ab9c5d3b	https://storage.googleapis.com/elegansvariation.org/photos/hawaii2017/C-0218.jpg	/Users/tim/Dropbox/AndersenLab/LabFolders/Tim/projects/easyFulcrum-2017AugustHawaii/data/raw/fulcrum/photos/428ef19a-a8ac-48a9-8363-8816ab9c5d3b.jpg	/Users/tim/Dropbox/AndersenLab/LabFolders/Tim/projects/easyFulcrum-2017AugustHawaii/data/processed/fulcrum/photos/C-0218.jpg	/Users/tim/Dropbox/AndersenLab/LabFolders/Tim/projects/easyFulcrum-2017AugustHawaii/data/processed/fulcrum/photos/thumbnails/C-0218.jpg
hawaii2017	C-0185	S-05142			dec@u.northwestern.edu	2017-08-06T08:26:31Z	2017-08-06	30360	22.21742887	-159.5858738	22.2174583333333	-159.585580555556	22.2174583333333	-159.585580555556	photo	30.3976603516106	166.9589894	181.612716763006	181.612716763006	photo	Na Pali Coast State Wilderness Park	Kauai		Wild forest	Partially Obstructed	60.5	Rotting vegetable			30.2	30.2	23.2	23.2	no				35b261af-8baf-49a0-a3b7-5393057dd478	https://storage.googleapis.com/elegansvariation.org/photos/hawaii2017/C-0185.jpg	/Users/tim/Dropbox/AndersenLab/LabFolders/Tim/projects/easyFulcrum-2017AugustHawaii/data/raw/fulcrum/photos/35b261af-8baf-49a0-a3b7-5393057dd478.jpg	/Users/tim/Dropbox/AndersenLab/LabFolders/Tim/projects/easyFulcrum-2017AugustHawaii/data/processed/fulcrum/photos/C-0185.jpg	/Users/tim/Dropbox/AndersenLab/LabFolders/Tim/projects/easyFulcrum-2017AugustHawaii/data/processed/fulcrum/photos/thumbnails/C-0185.jpg
hawaii2017	C-0156	S-05277			dec@u.northwestern.edu	2017-08-07T17:06:54Z	2017-08-07	61560	22.10680882	-159.6723178	22.1068083333333	-159.672316666667	22.1068083333333	-159.672316666667	photo	0.128831628051309	1075.91212	1075.91208791209	1075.91208791209	photo		Kauai		Wild forest	Obstructed	75	Leaf litter			23.3	23.3	20.8	20.8	no				a7bfc618-5cb2-4c69-8af7-4688b4a48912	https://storage.googleapis.com/elegansvariation.org/photos/hawaii2017/C-0156.jpg	/Users/tim/Dropbox/AndersenLab/LabFolders/Tim/projects/easyFulcrum-2017AugustHawaii/data/raw/fulcrum/photos/a7bfc618-5cb2-4c69-8af7-4688b4a48912.jpg	/Users/tim/Dropbox/AndersenLab/LabFolders/Tim/projects/easyFulcrum-2017AugustHawaii/data/processed/fulcrum/photos/C-0156.jpg	/Users/tim/Dropbox/AndersenLab/LabFolders/Tim/projects/easyFulcrum-2017AugustHawaii/data/processed/fulcrum/photos/thumbnails/C-0156.jpg
hawaii2017	C-0156	S-05165			dec@u.northwestern.edu	2017-08-07T17:06:54Z	2017-08-07	61560	22.10680882	-159.6723178	22.1068083333333	-159.672316666667	22.1068083333333	-159.672316666667	photo	0.128831628051309	1075.91212	1075.91208791209	1075.91208791209	photo		Kauai		Wild forest	Obstructed	75	Leaf litter			23.3	23.3	20.8	20.8	no				a7bfc618-5cb2-4c69-8af7-4688b4a48912	https://storage.googleapis.com/elegansvariation.org/photos/hawaii2017/C-0156.jpg	/Users/tim/Dropbox/AndersenLab/LabFolders/Tim/projects/easyFulcrum-2017AugustHawaii/data/raw/fulcrum/photos/a7bfc618-5cb2-4c69-8af7-4688b4a48912.jpg	/Users/tim/Dropbox/AndersenLab/LabFolders/Tim/projects/easyFulcrum-2017AugustHawaii/data/processed/fulcrum/photos/C-0156.jpg	/Users/tim/Dropbox/AndersenLab/LabFolders/Tim/projects/easyFulcrum-2017AugustHawaii/data/processed/fulcrum/photos/thumbnails/C-0156.jpg
hawaii2017	C-0156	S-05289			dec@u.northwestern.edu	2017-08-07T17:06:54Z	2017-08-07	61560	22.10680882	-159.6723178	22.1068083333333	-159.672316666667	22.1068083333333	-159.672316666667	photo	0.128831628051309	1075.91212	1075.91208791209	1075.91208791209	photo		Kauai		Wild forest	Obstructed	75	Leaf litter			23.3	23.3	20.8	20.8	no				a7bfc618-5cb2-4c69-8af7-4688b4a48912	https://storage.googleapis.com/elegansvariation.org/photos/hawaii2017/C-0156.jpg	/Users/tim/Dropbox/AndersenLab/LabFolders/Tim/projects/easyFulcrum-2017AugustHawaii/data/raw/fulcrum/photos/a7bfc618-5cb2-4c69-8af7-4688b4a48912.jpg	/Users/tim/Dropbox/AndersenLab/LabFolders/Tim/projects/easyFulcrum-2017AugustHawaii/data/processed/fulcrum/photos/C-0156.jpg	/Users/tim/Dropbox/AndersenLab/LabFolders/Tim/projects/easyFulcrum-2017AugustHawaii/data/processed/fulcrum/photos/thumbnails/C-0156.jpg
hawaii2017	C-0471	S-05250			stefanzdraljevic2018@u.northwestern.edu	2017-08-07T09:21:50Z	2017-08-07	33660	22.14927556	-159.6237272	22.1492944444444	-159.6237	22.1492944444444	-159.6237	photo	3.50488094403429	1226.018066	1237.7358490566	1237.7358490566	photo		Kauai		Wild forest	Partially Obstructed	67.2	Leaf litter			21.9	21.9	16.8	16.8	no				010e63f4-9e9e-4e57-b31e-a5632698e8ee	https://storage.googleapis.com/elegansvariation.org/photos/hawaii2017/C-0471.jpg	/Users/tim/Dropbox/AndersenLab/LabFolders/Tim/projects/easyFulcrum-2017AugustHawaii/data/raw/fulcrum/photos/010e63f4-9e9e-4e57-b31e-a5632698e8ee.jpg	/Users/tim/Dropbox/AndersenLab/LabFolders/Tim/projects/easyFulcrum-2017AugustHawaii/data/processed/fulcrum/photos/C-0471.jpg	/Users/tim/Dropbox/AndersenLab/LabFolders/Tim/projects/easyFulcrum-2017AugustHawaii/data/processed/fulcrum/photos/thumbnails/C-0471.jpg
hawaii2017	C-0471	S-05246			stefanzdraljevic2018@u.northwestern.edu	2017-08-07T09:21:50Z	2017-08-07	33660	22.14927556	-159.6237272	22.1492944444444	-159.6237	22.1492944444444	-159.6237	photo	3.50488094403429	1226.018066	1237.7358490566	1237.7358490566	photo		Kauai		Wild forest	Partially Obstructed	67.2	Leaf litter			21.9	21.9	16.8	16.8	no				010e63f4-9e9e-4e57-b31e-a5632698e8ee	https://storage.googleapis.com/elegansvariation.org/photos/hawaii2017/C-0471.jpg	/Users/tim/Dropbox/AndersenLab/LabFolders/Tim/projects/easyFulcrum-2017AugustHawaii/data/raw/fulcrum/photos/010e63f4-9e9e-4e57-b31e-a5632698e8ee.jpg	/Users/tim/Dropbox/AndersenLab/LabFolders/Tim/projects/easyFulcrum-2017AugustHawaii/data/processed/fulcrum/photos/C-0471.jpg	/Users/tim/Dropbox/AndersenLab/LabFolders/Tim/projects/easyFulcrum-2017AugustHawaii/data/processed/fulcrum/photos/thumbnails/C-0471.jpg
hawaii2017	C-0245	S-05290			shannonbrady2014@u.northwestern.edu	2017-08-07T16:58:12Z	2017-08-07	61080	22.11390268	-159.6707403	22.1139361111111	-159.670780555556	22.1139361111111	-159.670780555556	photo	5.57542849950622	1109.387195	1112.46376811594	1112.46376811594	photo		Kauai		Wild forest	Partially Obstructed	72.7			Husk	23.6	23.6	23.5	23.5	no				80bd29a2-79b3-41a3-a3bc-5723d72b3a05	https://storage.googleapis.com/elegansvariation.org/photos/hawaii2017/C-0245.jpg	/Users/tim/Dropbox/AndersenLab/LabFolders/Tim/projects/easyFulcrum-2017AugustHawaii/data/raw/fulcrum/photos/80bd29a2-79b3-41a3-a3bc-5723d72b3a05.jpg	/Users/tim/Dropbox/AndersenLab/LabFolders/Tim/projects/easyFulcrum-2017AugustHawaii/data/processed/fulcrum/photos/C-0245.jpg	/Users/tim/Dropbox/AndersenLab/LabFolders/Tim/projects/easyFulcrum-2017AugustHawaii/data/processed/fulcrum/photos/thumbnails/C-0245.jpg
hawaii2017	C-0245	S-05286			shannonbrady2014@u.northwestern.edu	2017-08-07T16:58:12Z	2017-08-07	61080	22.11390268	-159.6707403	22.1139361111111	-159.670780555556	22.1139361111111	-159.670780555556	photo	5.57542849950622	1109.387195	1112.46376811594	1112.46376811594	photo		Kauai		Wild forest	Partially Obstructed	72.7			Husk	23.6	23.6	23.5	23.5	no				80bd29a2-79b3-41a3-a3bc-5723d72b3a05	https://storage.googleapis.com/elegansvariation.org/photos/hawaii2017/C-0245.jpg	/Users/tim/Dropbox/AndersenLab/LabFolders/Tim/projects/easyFulcrum-2017AugustHawaii/data/raw/fulcrum/photos/80bd29a2-79b3-41a3-a3bc-5723d72b3a05.jpg	/Users/tim/Dropbox/AndersenLab/LabFolders/Tim/projects/easyFulcrum-2017AugustHawaii/data/processed/fulcrum/photos/C-0245.jpg	/Users/tim/Dropbox/AndersenLab/LabFolders/Tim/projects/easyFulcrum-2017AugustHawaii/data/processed/fulcrum/photos/thumbnails/C-0245.jpg
hawaii2017	C-0245	S-05298			shannonbrady2014@u.northwestern.edu	2017-08-07T16:58:12Z	2017-08-07	61080	22.11390268	-159.6707403	22.1139361111111	-159.670780555556	22.1139361111111	-159.670780555556	photo	5.57542849950622	1109.387195	1112.46376811594	1112.46376811594	photo		Kauai		Wild forest	Partially Obstructed	72.7			Husk	23.6	23.6	23.5	23.5	no				80bd29a2-79b3-41a3-a3bc-5723d72b3a05	https://storage.googleapis.com/elegansvariation.org/photos/hawaii2017/C-0245.jpg	/Users/tim/Dropbox/AndersenLab/LabFolders/Tim/projects/easyFulcrum-2017AugustHawaii/data/raw/fulcrum/photos/80bd29a2-79b3-41a3-a3bc-5723d72b3a05.jpg	/Users/tim/Dropbox/AndersenLab/LabFolders/Tim/projects/easyFulcrum-2017AugustHawaii/data/processed/fulcrum/photos/C-0245.jpg	/Users/tim/Dropbox/AndersenLab/LabFolders/Tim/projects/easyFulcrum-2017AugustHawaii/data/processed/fulcrum/photos/thumbnails/C-0245.jpg
hawaii2017	C-0245	S-05294			shannonbrady2014@u.northwestern.edu	2017-08-07T16:58:12Z	2017-08-07	61080	22.11390268	-159.6707403	22.1139361111111	-159.670780555556	22.1139361111111	-159.670780555556	photo	5.57542849950622	1109.387195	1112.46376811594	1112.46376811594	photo		Kauai		Wild forest	Partially Obstructed	72.7			Husk	23.6	23.6	23.5	23.5	no				80bd29a2-79b3-41a3-a3bc-5723d72b3a05	https://storage.googleapis.com/elegansvariation.org/photos/hawaii2017/C-0245.jpg	/Users/tim/Dropbox/AndersenLab/LabFolders/Tim/projects/easyFulcrum-2017AugustHawaii/data/raw/fulcrum/photos/80bd29a2-79b3-41a3-a3bc-5723d72b3a05.jpg	/Users/tim/Dropbox/AndersenLab/LabFolders/Tim/projects/easyFulcrum-2017AugustHawaii/data/processed/fulcrum/photos/C-0245.jpg	/Users/tim/Dropbox/AndersenLab/LabFolders/Tim/projects/easyFulcrum-2017AugustHawaii/data/processed/fulcrum/photos/thumbnails/C-0245.jpg
hawaii2017	C-0147	S-05261			dec@u.northwestern.edu	2017-08-07T09:13:25Z	2017-08-07	33180	22.14853353	-159.6257204	22.1485416666667	-159.625719444444	22.1485416666667	-159.625719444444	photo	0.91111211037045	1219.946698	1219.8825136612	1219.8825136612	photo		Kauai		Wild forest	Partially Obstructed	69.5	Leaf litter			21.2	21.2	19.2	19.2	no				6421d399-4f5d-4784-a6af-35df06b0707b	https://storage.googleapis.com/elegansvariation.org/photos/hawaii2017/C-0147.jpg	/Users/tim/Dropbox/AndersenLab/LabFolders/Tim/projects/easyFulcrum-2017AugustHawaii/data/raw/fulcrum/photos/6421d399-4f5d-4784-a6af-35df06b0707b.jpg	/Users/tim/Dropbox/AndersenLab/LabFolders/Tim/projects/easyFulcrum-2017AugustHawaii/data/processed/fulcrum/photos/C-0147.jpg	/Users/tim/Dropbox/AndersenLab/LabFolders/Tim/projects/easyFulcrum-2017AugustHawaii/data/processed/fulcrum/photos/thumbnails/C-0147.jpg
hawaii2017	C-0147	S-05242			dec@u.northwestern.edu	2017-08-07T09:13:25Z	2017-08-07	33180	22.14853353	-159.6257204	22.1485416666667	-159.625719444444	22.1485416666667	-159.625719444444	photo	0.91111211037045	1219.946698	1219.8825136612	1219.8825136612	photo		Kauai		Wild forest	Partially Obstructed	69.5	Leaf litter			21.2	21.2	19.2	19.2	no				6421d399-4f5d-4784-a6af-35df06b0707b	https://storage.googleapis.com/elegansvariation.org/photos/hawaii2017/C-0147.jpg	/Users/tim/Dropbox/AndersenLab/LabFolders/Tim/projects/easyFulcrum-2017AugustHawaii/data/raw/fulcrum/photos/6421d399-4f5d-4784-a6af-35df06b0707b.jpg	/Users/tim/Dropbox/AndersenLab/LabFolders/Tim/projects/easyFulcrum-2017AugustHawaii/data/processed/fulcrum/photos/C-0147.jpg	/Users/tim/Dropbox/AndersenLab/LabFolders/Tim/projects/easyFulcrum-2017AugustHawaii/data/processed/fulcrum/photos/thumbnails/C-0147.jpg
hawaii2017	C-0476	S-05241			stefanzdraljevic2018@u.northwestern.edu	2017-08-07T10:57:06Z	2017-08-07	39420	22.14876988	-159.6159602	22.1487722222222	-159.615913888889	22.1487722222222	-159.615913888889	photo	4.78202093965229	1219.478638	1220.72033898305	1220.72033898305	photo		Kauai		Wild forest	Partially Obstructed	70.6	Leaf litter			23.3	23.3	21	21	no				88538181-91d1-485b-a9ab-6c3791da80bb	https://storage.googleapis.com/elegansvariation.org/photos/hawaii2017/C-0476.jpg	/Users/tim/Dropbox/AndersenLab/LabFolders/Tim/projects/easyFulcrum-2017AugustHawaii/data/raw/fulcrum/photos/88538181-91d1-485b-a9ab-6c3791da80bb.jpg	/Users/tim/Dropbox/AndersenLab/LabFolders/Tim/projects/easyFulcrum-2017AugustHawaii/data/processed/fulcrum/photos/C-0476.jpg	/Users/tim/Dropbox/AndersenLab/LabFolders/Tim/projects/easyFulcrum-2017AugustHawaii/data/processed/fulcrum/photos/thumbnails/C-0476.jpg
hawaii2017	C-0512	S-05293			dec@u.northwestern.edu	2017-08-07T16:50:43Z	2017-08-07	60600	22.13024421	-159.6575816	22.1302444444444	-159.657580555556	22.1302444444444	-159.657580555556	photo	0.110818574496541	1107.352553	1107.35251798561	1107.35251798561	photo		Kauai		Wild forest	Obstructed	55.3	Leaf litter			24	24	19.3	19.3	no				5a823a8d-e415-4d7d-adaf-692c19f9034b	https://storage.googleapis.com/elegansvariation.org/photos/hawaii2017/C-0512.jpg	/Users/tim/Dropbox/AndersenLab/LabFolders/Tim/projects/easyFulcrum-2017AugustHawaii/data/raw/fulcrum/photos/5a823a8d-e415-4d7d-adaf-692c19f9034b.jpg	/Users/tim/Dropbox/AndersenLab/LabFolders/Tim/projects/easyFulcrum-2017AugustHawaii/data/processed/fulcrum/photos/C-0512.jpg	/Users/tim/Dropbox/AndersenLab/LabFolders/Tim/projects/easyFulcrum-2017AugustHawaii/data/processed/fulcrum/photos/thumbnails/C-0512.jpg
hawaii2017	C-0513	S-05247			dec@u.northwestern.edu	2017-08-07T17:20:21Z	2017-08-07	62400	22.10126963	-159.6777824	22.1012694444444	-159.677783333333	22.1012694444444	-159.677783333333	photo	0.0984549834999916	1017.633142	1017.63313609467	1017.63313609467	photo		Kauai		Wild forest	Partially Obstructed	72	Leaf litter			24	24	24	24	no				e515f611-a256-4313-ad33-89e179304523	https://storage.googleapis.com/elegansvariation.org/photos/hawaii2017/C-0513.jpg	/Users/tim/Dropbox/AndersenLab/LabFolders/Tim/projects/easyFulcrum-2017AugustHawaii/data/raw/fulcrum/photos/e515f611-a256-4313-ad33-89e179304523.jpg	/Users/tim/Dropbox/AndersenLab/LabFolders/Tim/projects/easyFulcrum-2017AugustHawaii/data/processed/fulcrum/photos/C-0513.jpg	/Users/tim/Dropbox/AndersenLab/LabFolders/Tim/projects/easyFulcrum-2017AugustHawaii/data/processed/fulcrum/photos/thumbnails/C-0513.jpg
hawaii2017	C-0513	S-05248			dec@u.northwestern.edu	2017-08-07T17:20:21Z	2017-08-07	62400	22.10126963	-159.6777824	22.1012694444444	-159.677783333333	22.1012694444444	-159.677783333333	photo	0.0984549834999916	1017.633142	1017.63313609467	1017.63313609467	photo		Kauai		Wild forest	Partially Obstructed	72	Leaf litter			24	24	24	24	no				e515f611-a256-4313-ad33-89e179304523	https://storage.googleapis.com/elegansvariation.org/photos/hawaii2017/C-0513.jpg	/Users/tim/Dropbox/AndersenLab/LabFolders/Tim/projects/easyFulcrum-2017AugustHawaii/data/raw/fulcrum/photos/e515f611-a256-4313-ad33-89e179304523.jpg	/Users/tim/Dropbox/AndersenLab/LabFolders/Tim/projects/easyFulcrum-2017AugustHawaii/data/processed/fulcrum/photos/C-0513.jpg	/Users/tim/Dropbox/AndersenLab/LabFolders/Tim/projects/easyFulcrum-2017AugustHawaii/data/processed/fulcrum/photos/thumbnails/C-0513.jpg
hawaii2017	C-0242	S-05243			shannonbrady2014@u.northwestern.edu	2017-08-07T17:07:25Z	2017-08-07	61620	22.10840779	-159.6713089	22.1084083333333	-159.671308333333	22.1084083333333	-159.671308333333	photo	0.0841061152289869	1086.463733	1086.46376811594	1086.46376811594	photo		Kauai		Wild forest	Partially Obstructed	73.2	Leaf litter			23.6	23.6	23.1	23.1	no				bf2556e4-dc55-4dae-beda-477c4dd8705f	https://storage.googleapis.com/elegansvariation.org/photos/hawaii2017/C-0242.jpg	/Users/tim/Dropbox/AndersenLab/LabFolders/Tim/projects/easyFulcrum-2017AugustHawaii/data/raw/fulcrum/photos/bf2556e4-dc55-4dae-beda-477c4dd8705f.jpg	/Users/tim/Dropbox/AndersenLab/LabFolders/Tim/projects/easyFulcrum-2017AugustHawaii/data/processed/fulcrum/photos/C-0242.jpg	/Users/tim/Dropbox/AndersenLab/LabFolders/Tim/projects/easyFulcrum-2017AugustHawaii/data/processed/fulcrum/photos/thumbnails/C-0242.jpg
hawaii2017	C-0242	S-05244			shannonbrady2014@u.northwestern.edu	2017-08-07T17:07:25Z	2017-08-07	61620	22.10840779	-159.6713089	22.1084083333333	-159.671308333333	22.1084083333333	-159.671308333333	photo	0.0841061152289869	1086.463733	1086.46376811594	1086.46376811594	photo		Kauai		Wild forest	Partially Obstructed	73.2	Leaf litter			23.6	23.6	23.1	23.1	no				bf2556e4-dc55-4dae-beda-477c4dd8705f	https://storage.googleapis.com/elegansvariation.org/photos/hawaii2017/C-0242.jpg	/Users/tim/Dropbox/AndersenLab/LabFolders/Tim/projects/easyFulcrum-2017AugustHawaii/data/raw/fulcrum/photos/bf2556e4-dc55-4dae-beda-477c4dd8705f.jpg	/Users/tim/Dropbox/AndersenLab/LabFolders/Tim/projects/easyFulcrum-2017AugustHawaii/data/processed/fulcrum/photos/C-0242.jpg	/Users/tim/Dropbox/AndersenLab/LabFolders/Tim/projects/easyFulcrum-2017AugustHawaii/data/processed/fulcrum/photos/thumbnails/C-0242.jpg
hawaii2017	C-0145	S-05254			dec@u.northwestern.edu	2017-08-07T10:28:41Z	2017-08-07	37680	22.15300465	-159.6171102	22.1530055555556	-159.617130555556	22.1530055555556	-159.617130555556	photo	2.10111618102023	1261.832871	1261.609375	1261.609375	photo		Kauai		Wild forest	Obstructed	64.7	Leaf litter			21.2	21.2	17.5	17.5	no				2a38dcf5-a845-427a-a29d-0a002b764c34	https://storage.googleapis.com/elegansvariation.org/photos/hawaii2017/C-0145.jpg	/Users/tim/Dropbox/AndersenLab/LabFolders/Tim/projects/easyFulcrum-2017AugustHawaii/data/raw/fulcrum/photos/2a38dcf5-a845-427a-a29d-0a002b764c34.jpg	/Users/tim/Dropbox/AndersenLab/LabFolders/Tim/projects/easyFulcrum-2017AugustHawaii/data/processed/fulcrum/photos/C-0145.jpg	/Users/tim/Dropbox/AndersenLab/LabFolders/Tim/projects/easyFulcrum-2017AugustHawaii/data/processed/fulcrum/photos/thumbnails/C-0145.jpg
hawaii2017	C-0173	S-05176			erik.andersen@northwestern.edu	2017-08-07T11:23:27Z	2017-08-07	40980	22.14690303	-159.6173367	22.1469027777778	-159.617336111111	22.1469027777778	-159.617336111111	photo	0.0668956772548214	1206.038684	1206.03870967742	1206.03870967742	photo		Kauai		Wild forest	Partially Obstructed	62.3	Leaf litter			23.6	23.6	20.9	20.9	no				134cb42f-e8db-42a4-ac37-d9b6b3ff5f66	https://storage.googleapis.com/elegansvariation.org/photos/hawaii2017/C-0173.jpg	/Users/tim/Dropbox/AndersenLab/LabFolders/Tim/projects/easyFulcrum-2017AugustHawaii/data/raw/fulcrum/photos/134cb42f-e8db-42a4-ac37-d9b6b3ff5f66.jpg	/Users/tim/Dropbox/AndersenLab/LabFolders/Tim/projects/easyFulcrum-2017AugustHawaii/data/processed/fulcrum/photos/C-0173.jpg	/Users/tim/Dropbox/AndersenLab/LabFolders/Tim/projects/easyFulcrum-2017AugustHawaii/data/processed/fulcrum/photos/thumbnails/C-0173.jpg
hawaii2017	C-0173	S-05180			erik.andersen@northwestern.edu	2017-08-07T11:23:27Z	2017-08-07	40980	22.14690303	-159.6173367	22.1469027777778	-159.617336111111	22.1469027777778	-159.617336111111	photo	0.0668956772548214	1206.038684	1206.03870967742	1206.03870967742	photo		Kauai		Wild forest	Partially Obstructed	62.3	Leaf litter			23.6	23.6	20.9	20.9	no				134cb42f-e8db-42a4-ac37-d9b6b3ff5f66	https://storage.googleapis.com/elegansvariation.org/photos/hawaii2017/C-0173.jpg	/Users/tim/Dropbox/AndersenLab/LabFolders/Tim/projects/easyFulcrum-2017AugustHawaii/data/raw/fulcrum/photos/134cb42f-e8db-42a4-ac37-d9b6b3ff5f66.jpg	/Users/tim/Dropbox/AndersenLab/LabFolders/Tim/projects/easyFulcrum-2017AugustHawaii/data/processed/fulcrum/photos/C-0173.jpg	/Users/tim/Dropbox/AndersenLab/LabFolders/Tim/projects/easyFulcrum-2017AugustHawaii/data/processed/fulcrum/photos/thumbnails/C-0173.jpg
hawaii2017	C-0173	S-05258			erik.andersen@northwestern.edu	2017-08-07T11:23:27Z	2017-08-07	40980	22.14690303	-159.6173367	22.1469027777778	-159.617336111111	22.1469027777778	-159.617336111111	photo	0.0668956772548214	1206.038684	1206.03870967742	1206.03870967742	photo		Kauai		Wild forest	Partially Obstructed	62.3	Leaf litter			23.6	23.6	20.9	20.9	no				134cb42f-e8db-42a4-ac37-d9b6b3ff5f66	https://storage.googleapis.com/elegansvariation.org/photos/hawaii2017/C-0173.jpg	/Users/tim/Dropbox/AndersenLab/LabFolders/Tim/projects/easyFulcrum-2017AugustHawaii/data/raw/fulcrum/photos/134cb42f-e8db-42a4-ac37-d9b6b3ff5f66.jpg	/Users/tim/Dropbox/AndersenLab/LabFolders/Tim/projects/easyFulcrum-2017AugustHawaii/data/processed/fulcrum/photos/C-0173.jpg	/Users/tim/Dropbox/AndersenLab/LabFolders/Tim/projects/easyFulcrum-2017AugustHawaii/data/processed/fulcrum/photos/thumbnails/C-0173.jpg
hawaii2017	C-0171	S-05310			erik.andersen@northwestern.edu	2017-08-07T11:45:13Z	2017-08-07	42300	22.1461422	-159.6119145	22.1461416666667	-159.611913888889	22.1461416666667	-159.611913888889	photo	0.0865741178774449	1162.781238	1162.78125	1162.78125	photo		Kauai		Wild forest	Partially Obstructed	64.9	Leaf litter			22.6	22.6	19.7	19.7	no				95d36564-920d-4c85-9473-8356951fec74	https://storage.googleapis.com/elegansvariation.org/photos/hawaii2017/C-0171.jpg	/Users/tim/Dropbox/AndersenLab/LabFolders/Tim/projects/easyFulcrum-2017AugustHawaii/data/raw/fulcrum/photos/95d36564-920d-4c85-9473-8356951fec74.jpg	/Users/tim/Dropbox/AndersenLab/LabFolders/Tim/projects/easyFulcrum-2017AugustHawaii/data/processed/fulcrum/photos/C-0171.jpg	/Users/tim/Dropbox/AndersenLab/LabFolders/Tim/projects/easyFulcrum-2017AugustHawaii/data/processed/fulcrum/photos/thumbnails/C-0171.jpg
hawaii2017	C-0171	S-05311			erik.andersen@northwestern.edu	2017-08-07T11:45:13Z	2017-08-07	42300	22.1461422	-159.6119145	22.1461416666667	-159.611913888889	22.1461416666667	-159.611913888889	photo	0.0865741178774449	1162.781238	1162.78125	1162.78125	photo		Kauai		Wild forest	Partially Obstructed	64.9	Leaf litter			22.6	22.6	19.7	19.7	no				95d36564-920d-4c85-9473-8356951fec74	https://storage.googleapis.com/elegansvariation.org/photos/hawaii2017/C-0171.jpg	/Users/tim/Dropbox/AndersenLab/LabFolders/Tim/projects/easyFulcrum-2017AugustHawaii/data/raw/fulcrum/photos/95d36564-920d-4c85-9473-8356951fec74.jpg	/Users/tim/Dropbox/AndersenLab/LabFolders/Tim/projects/easyFulcrum-2017AugustHawaii/data/processed/fulcrum/photos/C-0171.jpg	/Users/tim/Dropbox/AndersenLab/LabFolders/Tim/projects/easyFulcrum-2017AugustHawaii/data/processed/fulcrum/photos/thumbnails/C-0171.jpg
hawaii2017	C-0171	S-05312			erik.andersen@northwestern.edu	2017-08-07T11:45:13Z	2017-08-07	42300	22.1461422	-159.6119145	22.1461416666667	-159.611913888889	22.1461416666667	-159.611913888889	photo	0.0865741178774449	1162.781238	1162.78125	1162.78125	photo		Kauai		Wild forest	Partially Obstructed	64.9	Leaf litter			22.6	22.6	19.7	19.7	no				95d36564-920d-4c85-9473-8356951fec74	https://storage.googleapis.com/elegansvariation.org/photos/hawaii2017/C-0171.jpg	/Users/tim/Dropbox/AndersenLab/LabFolders/Tim/projects/easyFulcrum-2017AugustHawaii/data/raw/fulcrum/photos/95d36564-920d-4c85-9473-8356951fec74.jpg	/Users/tim/Dropbox/AndersenLab/LabFolders/Tim/projects/easyFulcrum-2017AugustHawaii/data/processed/fulcrum/photos/C-0171.jpg	/Users/tim/Dropbox/AndersenLab/LabFolders/Tim/projects/easyFulcrum-2017AugustHawaii/data/processed/fulcrum/photos/thumbnails/C-0171.jpg
hawaii2017	C-0171	S-05313			erik.andersen@northwestern.edu	2017-08-07T11:45:13Z	2017-08-07	42300	22.1461422	-159.6119145	22.1461416666667	-159.611913888889	22.1461416666667	-159.611913888889	photo	0.0865741178774449	1162.781238	1162.78125	1162.78125	photo		Kauai		Wild forest	Partially Obstructed	64.9	Leaf litter			22.6	22.6	19.7	19.7	no				95d36564-920d-4c85-9473-8356951fec74	https://storage.googleapis.com/elegansvariation.org/photos/hawaii2017/C-0171.jpg	/Users/tim/Dropbox/AndersenLab/LabFolders/Tim/projects/easyFulcrum-2017AugustHawaii/data/raw/fulcrum/photos/95d36564-920d-4c85-9473-8356951fec74.jpg	/Users/tim/Dropbox/AndersenLab/LabFolders/Tim/projects/easyFulcrum-2017AugustHawaii/data/processed/fulcrum/photos/C-0171.jpg	/Users/tim/Dropbox/AndersenLab/LabFolders/Tim/projects/easyFulcrum-2017AugustHawaii/data/processed/fulcrum/photos/thumbnails/C-0171.jpg
hawaii2017	C-0157	S-05314			dec@u.northwestern.edu	2017-08-07T16:33:04Z	2017-08-07	59580	22.14084763	-159.6491214	22.1329305555556	-159.654611111111	22.1329305555556	-159.654611111111	photo	1047.45511124565	1250.25793	1206.43209876543	1206.43209876543	photo		Kauai		Wild forest	Partially Obstructed	55	Leaf litter			24	24	19.5	19.5	no				0e1a12d9-3890-4c6e-a78b-ef1517104339	https://storage.googleapis.com/elegansvariation.org/photos/hawaii2017/C-0157.jpg	/Users/tim/Dropbox/AndersenLab/LabFolders/Tim/projects/easyFulcrum-2017AugustHawaii/data/raw/fulcrum/photos/0e1a12d9-3890-4c6e-a78b-ef1517104339.jpg	/Users/tim/Dropbox/AndersenLab/LabFolders/Tim/projects/easyFulcrum-2017AugustHawaii/data/processed/fulcrum/photos/C-0157.jpg	/Users/tim/Dropbox/AndersenLab/LabFolders/Tim/projects/easyFulcrum-2017AugustHawaii/data/processed/fulcrum/photos/thumbnails/C-0157.jpg
hawaii2017	C-0569	S-05260			erik.andersen@northwestern.edu	2017-08-07T08:25:51Z	2017-08-07	30300	22.12185287	-159.6644923	22.1218444444444	-159.664491666667	22.1218444444444	-159.664491666667	photo	0.940199804495888	1114.866076	1115.05102040816	1115.05102040816	photo		Kauai		Wild forest	Partially Obstructed	77.5	Leaf litter			18.8	18.8	16.8	16.8	yes	4	2	E	b7d26e0e-01e6-4bd8-83c2-6cb83c64023b	https://storage.googleapis.com/elegansvariation.org/photos/hawaii2017/C-0569.jpg	/Users/tim/Dropbox/AndersenLab/LabFolders/Tim/projects/easyFulcrum-2017AugustHawaii/data/raw/fulcrum/photos/b7d26e0e-01e6-4bd8-83c2-6cb83c64023b.jpg	/Users/tim/Dropbox/AndersenLab/LabFolders/Tim/projects/easyFulcrum-2017AugustHawaii/data/processed/fulcrum/photos/C-0569.jpg	/Users/tim/Dropbox/AndersenLab/LabFolders/Tim/projects/easyFulcrum-2017AugustHawaii/data/processed/fulcrum/photos/thumbnails/C-0569.jpg
hawaii2017	C-0238	S-05320			shannonbrady2014@u.northwestern.edu	2017-08-07T17:23:12Z	2017-08-07	62580	22.09453755	-159.6744384	22.0945388888889	-159.674438888889	22.0945388888889	-159.674438888889	photo	0.15734374019192	1083.675647	1083.67567567568	1083.67567567568	photo		Kauai		Wild forest	Partially Obstructed	71.7			Rotting bark	23.6	23.6	24.9	24.9	no				b5b26b56-efb8-402f-aeab-dcc1059cda56	https://storage.googleapis.com/elegansvariation.org/photos/hawaii2017/C-0238.jpg	/Users/tim/Dropbox/AndersenLab/LabFolders/Tim/projects/easyFulcrum-2017AugustHawaii/data/raw/fulcrum/photos/b5b26b56-efb8-402f-aeab-dcc1059cda56.jpg	/Users/tim/Dropbox/AndersenLab/LabFolders/Tim/projects/easyFulcrum-2017AugustHawaii/data/processed/fulcrum/photos/C-0238.jpg	/Users/tim/Dropbox/AndersenLab/LabFolders/Tim/projects/easyFulcrum-2017AugustHawaii/data/processed/fulcrum/photos/thumbnails/C-0238.jpg
hawaii2017	C-0238	S-05319			shannonbrady2014@u.northwestern.edu	2017-08-07T17:23:12Z	2017-08-07	62580	22.09453755	-159.6744384	22.0945388888889	-159.674438888889	22.0945388888889	-159.674438888889	photo	0.15734374019192	1083.675647	1083.67567567568	1083.67567567568	photo		Kauai		Wild forest	Partially Obstructed	71.7			Rotting bark	23.6	23.6	24.9	24.9	no				b5b26b56-efb8-402f-aeab-dcc1059cda56	https://storage.googleapis.com/elegansvariation.org/photos/hawaii2017/C-0238.jpg	/Users/tim/Dropbox/AndersenLab/LabFolders/Tim/projects/easyFulcrum-2017AugustHawaii/data/raw/fulcrum/photos/b5b26b56-efb8-402f-aeab-dcc1059cda56.jpg	/Users/tim/Dropbox/AndersenLab/LabFolders/Tim/projects/easyFulcrum-2017AugustHawaii/data/processed/fulcrum/photos/C-0238.jpg	/Users/tim/Dropbox/AndersenLab/LabFolders/Tim/projects/easyFulcrum-2017AugustHawaii/data/processed/fulcrum/photos/thumbnails/C-0238.jpg
hawaii2017	C-0603	S-05323			dec@u.northwestern.edu	2017-08-07T11:40:55Z	2017-08-07	42000	22.14610372	-159.6118205	22.1461305555556	-159.611827777778	22.1461305555556	-159.611827777778	photo	3.08012457961434	1158.099331	1157.23423423423	1157.23423423423	photo		Kauai		Wild forest	Obstructed	60.9	Leaf litter			24.5	24.5	18.4	18.4	no				ff0a367f-1ee6-4ef6-9b77-20367ad88198	https://storage.googleapis.com/elegansvariation.org/photos/hawaii2017/C-0603.jpg	/Users/tim/Dropbox/AndersenLab/LabFolders/Tim/projects/easyFulcrum-2017AugustHawaii/data/raw/fulcrum/photos/ff0a367f-1ee6-4ef6-9b77-20367ad88198.jpg	/Users/tim/Dropbox/AndersenLab/LabFolders/Tim/projects/easyFulcrum-2017AugustHawaii/data/processed/fulcrum/photos/C-0603.jpg	/Users/tim/Dropbox/AndersenLab/LabFolders/Tim/projects/easyFulcrum-2017AugustHawaii/data/processed/fulcrum/photos/thumbnails/C-0603.jpg
hawaii2017	C-0603	S-05322			dec@u.northwestern.edu	2017-08-07T11:40:55Z	2017-08-07	42000	22.14610372	-159.6118205	22.1461305555556	-159.611827777778	22.1461305555556	-159.611827777778	photo	3.08012457961434	1158.099331	1157.23423423423	1157.23423423423	photo		Kauai		Wild forest	Obstructed	60.9	Leaf litter			24.5	24.5	18.4	18.4	no				ff0a367f-1ee6-4ef6-9b77-20367ad88198	https://storage.googleapis.com/elegansvariation.org/photos/hawaii2017/C-0603.jpg	/Users/tim/Dropbox/AndersenLab/LabFolders/Tim/projects/easyFulcrum-2017AugustHawaii/data/raw/fulcrum/photos/ff0a367f-1ee6-4ef6-9b77-20367ad88198.jpg	/Users/tim/Dropbox/AndersenLab/LabFolders/Tim/projects/easyFulcrum-2017AugustHawaii/data/processed/fulcrum/photos/C-0603.jpg	/Users/tim/Dropbox/AndersenLab/LabFolders/Tim/projects/easyFulcrum-2017AugustHawaii/data/processed/fulcrum/photos/thumbnails/C-0603.jpg
hawaii2017	C-0603	S-05321			dec@u.northwestern.edu	2017-08-07T11:40:55Z	2017-08-07	42000	22.14610372	-159.6118205	22.1461305555556	-159.611827777778	22.1461305555556	-159.611827777778	photo	3.08012457961434	1158.099331	1157.23423423423	1157.23423423423	photo		Kauai		Wild forest	Obstructed	60.9	Leaf litter			24.5	24.5	18.4	18.4	no				ff0a367f-1ee6-4ef6-9b77-20367ad88198	https://storage.googleapis.com/elegansvariation.org/photos/hawaii2017/C-0603.jpg	/Users/tim/Dropbox/AndersenLab/LabFolders/Tim/projects/easyFulcrum-2017AugustHawaii/data/raw/fulcrum/photos/ff0a367f-1ee6-4ef6-9b77-20367ad88198.jpg	/Users/tim/Dropbox/AndersenLab/LabFolders/Tim/projects/easyFulcrum-2017AugustHawaii/data/processed/fulcrum/photos/C-0603.jpg	/Users/tim/Dropbox/AndersenLab/LabFolders/Tim/projects/easyFulcrum-2017AugustHawaii/data/processed/fulcrum/photos/thumbnails/C-0603.jpg
hawaii2017	C-0151	S-05328			erik.andersen@northwestern.edu	2017-08-07T10:48:18Z	2017-08-07	38880	22.15323652	-159.6172238	22.1532361111111	-159.617225	22.1532361111111	-159.617225	photo	0.131829355896585	1247.275256	1247.27536231884	1247.27536231884	photo		Kauai		Wild forest	Partially Obstructed	65	Leaf litter			24	24	20	20	no				23967b58-bdb9-4086-8097-64cb84d161b4	https://storage.googleapis.com/elegansvariation.org/photos/hawaii2017/C-0151.jpg	/Users/tim/Dropbox/AndersenLab/LabFolders/Tim/projects/easyFulcrum-2017AugustHawaii/data/raw/fulcrum/photos/23967b58-bdb9-4086-8097-64cb84d161b4.jpg	/Users/tim/Dropbox/AndersenLab/LabFolders/Tim/projects/easyFulcrum-2017AugustHawaii/data/processed/fulcrum/photos/C-0151.jpg	/Users/tim/Dropbox/AndersenLab/LabFolders/Tim/projects/easyFulcrum-2017AugustHawaii/data/processed/fulcrum/photos/thumbnails/C-0151.jpg
hawaii2017	C-0151	S-05327			erik.andersen@northwestern.edu	2017-08-07T10:48:18Z	2017-08-07	38880	22.15323652	-159.6172238	22.1532361111111	-159.617225	22.1532361111111	-159.617225	photo	0.131829355896585	1247.275256	1247.27536231884	1247.27536231884	photo		Kauai		Wild forest	Partially Obstructed	65	Leaf litter			24	24	20	20	no				23967b58-bdb9-4086-8097-64cb84d161b4	https://storage.googleapis.com/elegansvariation.org/photos/hawaii2017/C-0151.jpg	/Users/tim/Dropbox/AndersenLab/LabFolders/Tim/projects/easyFulcrum-2017AugustHawaii/data/raw/fulcrum/photos/23967b58-bdb9-4086-8097-64cb84d161b4.jpg	/Users/tim/Dropbox/AndersenLab/LabFolders/Tim/projects/easyFulcrum-2017AugustHawaii/data/processed/fulcrum/photos/C-0151.jpg	/Users/tim/Dropbox/AndersenLab/LabFolders/Tim/projects/easyFulcrum-2017AugustHawaii/data/processed/fulcrum/photos/thumbnails/C-0151.jpg
hawaii2017	C-0502	S-05337			kathrynevans2015@u.northwestern.edu	2017-08-07T09:42:16Z	2017-08-07	34920	22.1517887	-159.6209707	22.1517864	-159.620977899998	22.1517864	-159.620977899998	photo	0.785253114574775	1273	1272	1272	photo		Kauai		Wild forest	Partially Obstructed	67.3			rotting bark	20.8	20.8	18.2	18.2	no				bf0602a0-d43e-4fff-bdf3-6de9d87642e2	https://storage.googleapis.com/elegansvariation.org/photos/hawaii2017/C-0502.jpg	/Users/tim/Dropbox/AndersenLab/LabFolders/Tim/projects/easyFulcrum-2017AugustHawaii/data/raw/fulcrum/photos/bf0602a0-d43e-4fff-bdf3-6de9d87642e2.jpg	/Users/tim/Dropbox/AndersenLab/LabFolders/Tim/projects/easyFulcrum-2017AugustHawaii/data/processed/fulcrum/photos/C-0502.jpg	/Users/tim/Dropbox/AndersenLab/LabFolders/Tim/projects/easyFulcrum-2017AugustHawaii/data/processed/fulcrum/photos/thumbnails/C-0502.jpg	5ed68c55-2b8e-4a32-ae02-0619303a0713	https://storage.googleapis.com/elegansvariation.org/photos/hawaii2017/C-0502.jpg	/Users/tim/Dropbox/AndersenLab/LabFolders/Tim/projects/easyFulcrum-2017AugustHawaii/data/raw/fulcrum/photos/5ed68c55-2b8e-4a32-ae02-0619303a0713.jpg	/Users/tim/Dropbox/AndersenLab/LabFolders/Tim/projects/easyFulcrum-2017AugustHawaii/data/processed/fulcrum/photos/C-0502_2.jpg	/Users/tim/Dropbox/AndersenLab/LabFolders/Tim/projects/easyFulcrum-2017AugustHawaii/data/processed/fulcrum/photos/thumbnails/C-0502_2.jpg
hawaii2017	C-0502	S-05338			kathrynevans2015@u.northwestern.edu	2017-08-07T09:42:16Z	2017-08-07	34920	22.1517887	-159.6209707	22.1517864	-159.620977899998	22.1517864	-159.620977899998	photo	0.785253114574775	1273	1272	1272	photo		Kauai		Wild forest	Partially Obstructed	67.3			rotting bark	20.8	20.8	18.2	18.2	no				bf0602a0-d43e-4fff-bdf3-6de9d87642e2	https://storage.googleapis.com/elegansvariation.org/photos/hawaii2017/C-0502.jpg	/Users/tim/Dropbox/AndersenLab/LabFolders/Tim/projects/easyFulcrum-2017AugustHawaii/data/raw/fulcrum/photos/bf0602a0-d43e-4fff-bdf3-6de9d87642e2.jpg	/Users/tim/Dropbox/AndersenLab/LabFolders/Tim/projects/easyFulcrum-2017AugustHawaii/data/processed/fulcrum/photos/C-0502.jpg	/Users/tim/Dropbox/AndersenLab/LabFolders/Tim/projects/easyFulcrum-2017AugustHawaii/data/processed/fulcrum/photos/thumbnails/C-0502.jpg	5ed68c55-2b8e-4a32-ae02-0619303a0713	https://storage.googleapis.com/elegansvariation.org/photos/hawaii2017/C-0502.jpg	/Users/tim/Dropbox/AndersenLab/LabFolders/Tim/projects/easyFulcrum-2017AugustHawaii/data/raw/fulcrum/photos/5ed68c55-2b8e-4a32-ae02-0619303a0713.jpg	/Users/tim/Dropbox/AndersenLab/LabFolders/Tim/projects/easyFulcrum-2017AugustHawaii/data/processed/fulcrum/photos/C-0502_2.jpg	/Users/tim/Dropbox/AndersenLab/LabFolders/Tim/projects/easyFulcrum-2017AugustHawaii/data/processed/fulcrum/photos/thumbnails/C-0502_2.jpg
hawaii2017	C-0604	S-05329			dec@u.northwestern.edu	2017-08-07T11:44:08Z	2017-08-07	42240	22.14586757	-159.611551	22.1459055555556	-159.611519444444	22.1459055555556	-159.611519444444	photo	5.33539294939015	1174.118387	1167.74242424242	1167.74242424242	photo		Kauai		Wild forest	Obstructed	66.5	Leaf litter			24	24	19.2	19.2	no				fbf988ff-8fc7-41aa-9a4e-630ea66b2a06	https://storage.googleapis.com/elegansvariation.org/photos/hawaii2017/C-0604.jpg	/Users/tim/Dropbox/AndersenLab/LabFolders/Tim/projects/easyFulcrum-2017AugustHawaii/data/raw/fulcrum/photos/fbf988ff-8fc7-41aa-9a4e-630ea66b2a06.jpg	/Users/tim/Dropbox/AndersenLab/LabFolders/Tim/projects/easyFulcrum-2017AugustHawaii/data/processed/fulcrum/photos/C-0604.jpg	/Users/tim/Dropbox/AndersenLab/LabFolders/Tim/projects/easyFulcrum-2017AugustHawaii/data/processed/fulcrum/photos/thumbnails/C-0604.jpg
hawaii2017	C-0604	S-05326			dec@u.northwestern.edu	2017-08-07T11:44:08Z	2017-08-07	42240	22.14586757	-159.611551	22.1459055555556	-159.611519444444	22.1459055555556	-159.611519444444	photo	5.33539294939015	1174.118387	1167.74242424242	1167.74242424242	photo		Kauai		Wild forest	Obstructed	66.5	Leaf litter			24	24	19.2	19.2	no				fbf988ff-8fc7-41aa-9a4e-630ea66b2a06	https://storage.googleapis.com/elegansvariation.org/photos/hawaii2017/C-0604.jpg	/Users/tim/Dropbox/AndersenLab/LabFolders/Tim/projects/easyFulcrum-2017AugustHawaii/data/raw/fulcrum/photos/fbf988ff-8fc7-41aa-9a4e-630ea66b2a06.jpg	/Users/tim/Dropbox/AndersenLab/LabFolders/Tim/projects/easyFulcrum-2017AugustHawaii/data/processed/fulcrum/photos/C-0604.jpg	/Users/tim/Dropbox/AndersenLab/LabFolders/Tim/projects/easyFulcrum-2017AugustHawaii/data/processed/fulcrum/photos/thumbnails/C-0604.jpg
hawaii2017	C-0604	S-05325			dec@u.northwestern.edu	2017-08-07T11:44:08Z	2017-08-07	42240	22.14586757	-159.611551	22.1459055555556	-159.611519444444	22.1459055555556	-159.611519444444	photo	5.33539294939015	1174.118387	1167.74242424242	1167.74242424242	photo		Kauai		Wild forest	Obstructed	66.5	Leaf litter			24	24	19.2	19.2	no				fbf988ff-8fc7-41aa-9a4e-630ea66b2a06	https://storage.googleapis.com/elegansvariation.org/photos/hawaii2017/C-0604.jpg	/Users/tim/Dropbox/AndersenLab/LabFolders/Tim/projects/easyFulcrum-2017AugustHawaii/data/raw/fulcrum/photos/fbf988ff-8fc7-41aa-9a4e-630ea66b2a06.jpg	/Users/tim/Dropbox/AndersenLab/LabFolders/Tim/projects/easyFulcrum-2017AugustHawaii/data/processed/fulcrum/photos/C-0604.jpg	/Users/tim/Dropbox/AndersenLab/LabFolders/Tim/projects/easyFulcrum-2017AugustHawaii/data/processed/fulcrum/photos/thumbnails/C-0604.jpg
hawaii2017	C-0172	S-05324			erik.andersen@northwestern.edu	2017-08-07T11:39:07Z	2017-08-07	41940	22.14689142	-159.6132956	22.1468916666667	-159.613294444444	22.1468916666667	-159.613294444444	photo	0.122268368250705	1130.281604	1130.28169014085	1130.28169014085	photo		Kauai		Wild forest	Partially Obstructed	52.7	Leaf litter			27.4	27.4	18.3	18.3	no				ec1240ff-69bc-4f63-9105-f868116b3828	https://storage.googleapis.com/elegansvariation.org/photos/hawaii2017/C-0172.jpg	/Users/tim/Dropbox/AndersenLab/LabFolders/Tim/projects/easyFulcrum-2017AugustHawaii/data/raw/fulcrum/photos/ec1240ff-69bc-4f63-9105-f868116b3828.jpg	/Users/tim/Dropbox/AndersenLab/LabFolders/Tim/projects/easyFulcrum-2017AugustHawaii/data/processed/fulcrum/photos/C-0172.jpg	/Users/tim/Dropbox/AndersenLab/LabFolders/Tim/projects/easyFulcrum-2017AugustHawaii/data/processed/fulcrum/photos/thumbnails/C-0172.jpg
hawaii2017	C-0601	S-05330			stefanzdraljevic2018@u.northwestern.edu	2017-08-07T08:27:12Z	2017-08-07	30420	22.12180622	-159.6644055	22.1218861111111	-159.664394444444	22.1218861111111	-159.664394444444	photo	8.96621806989125	1132.465332	1141.34831460674	1141.34831460674	photo		Kauai		Wild forest	Partially Obstructed	78.4	Leaf litter			18.5	18.5	15.8	15.8	yes	4	0 - Center	A	73138832-9ac8-459e-9d59-5d6719f41c84	https://storage.googleapis.com/elegansvariation.org/photos/hawaii2017/C-0601.jpg	/Users/tim/Dropbox/AndersenLab/LabFolders/Tim/projects/easyFulcrum-2017AugustHawaii/data/raw/fulcrum/photos/73138832-9ac8-459e-9d59-5d6719f41c84.jpg	/Users/tim/Dropbox/AndersenLab/LabFolders/Tim/projects/easyFulcrum-2017AugustHawaii/data/processed/fulcrum/photos/C-0601.jpg	/Users/tim/Dropbox/AndersenLab/LabFolders/Tim/projects/easyFulcrum-2017AugustHawaii/data/processed/fulcrum/photos/thumbnails/C-0601.jpg
hawaii2017	C-0139	S-05317			dec@u.northwestern.edu	2017-08-07T11:06:57Z	2017-08-07	39960	22.14747525	-159.617271	22.1474722222222	-159.617275	22.1474722222222	-159.617275	photo	0.532631750084552	1224.5199	1223.70114942529	1223.70114942529	photo		Kauai		Wild forest	Obstructed	62.4	Millipede			24	24	23.6	23.6	no				2bf67aba-b9ad-4a23-a390-84f815b260cc	https://storage.googleapis.com/elegansvariation.org/photos/hawaii2017/C-0139.jpg	/Users/tim/Dropbox/AndersenLab/LabFolders/Tim/projects/easyFulcrum-2017AugustHawaii/data/raw/fulcrum/photos/2bf67aba-b9ad-4a23-a390-84f815b260cc.jpg	/Users/tim/Dropbox/AndersenLab/LabFolders/Tim/projects/easyFulcrum-2017AugustHawaii/data/processed/fulcrum/photos/C-0139.jpg	/Users/tim/Dropbox/AndersenLab/LabFolders/Tim/projects/easyFulcrum-2017AugustHawaii/data/processed/fulcrum/photos/thumbnails/C-0139.jpg
hawaii2017	C-0163	S-05267			dec@u.northwestern.edu	2017-08-07T17:04:30Z	2017-08-07	61440	22.10685964	-159.6725206	22.1068	-159.672316666667	22.1068	-159.672316666667	photo	22.0557604438141	1079.999883	1075.47945205479	1075.47945205479	photo		Kauai		Wild forest	Obstructed	67.2	Leaf litter			25.3	25.3	19.8	19.8	no				09d3b866-2642-4b50-8d1f-d09f21aeccb4	https://storage.googleapis.com/elegansvariation.org/photos/hawaii2017/C-0163.jpg	/Users/tim/Dropbox/AndersenLab/LabFolders/Tim/projects/easyFulcrum-2017AugustHawaii/data/raw/fulcrum/photos/09d3b866-2642-4b50-8d1f-d09f21aeccb4.jpg	/Users/tim/Dropbox/AndersenLab/LabFolders/Tim/projects/easyFulcrum-2017AugustHawaii/data/processed/fulcrum/photos/C-0163.jpg	/Users/tim/Dropbox/AndersenLab/LabFolders/Tim/projects/easyFulcrum-2017AugustHawaii/data/processed/fulcrum/photos/thumbnails/C-0163.jpg
hawaii2017	C-0163	S-05306			dec@u.northwestern.edu	2017-08-07T17:04:30Z	2017-08-07	61440	22.10685964	-159.6725206	22.1068	-159.672316666667	22.1068	-159.672316666667	photo	22.0557604438141	1079.999883	1075.47945205479	1075.47945205479	photo		Kauai		Wild forest	Obstructed	67.2	Leaf litter			25.3	25.3	19.8	19.8	no				09d3b866-2642-4b50-8d1f-d09f21aeccb4	https://storage.googleapis.com/elegansvariation.org/photos/hawaii2017/C-0163.jpg	/Users/tim/Dropbox/AndersenLab/LabFolders/Tim/projects/easyFulcrum-2017AugustHawaii/data/raw/fulcrum/photos/09d3b866-2642-4b50-8d1f-d09f21aeccb4.jpg	/Users/tim/Dropbox/AndersenLab/LabFolders/Tim/projects/easyFulcrum-2017AugustHawaii/data/processed/fulcrum/photos/C-0163.jpg	/Users/tim/Dropbox/AndersenLab/LabFolders/Tim/projects/easyFulcrum-2017AugustHawaii/data/processed/fulcrum/photos/thumbnails/C-0163.jpg
hawaii2017	C-0163	S-05271			dec@u.northwestern.edu	2017-08-07T17:04:30Z	2017-08-07	61440	22.10685964	-159.6725206	22.1068	-159.672316666667	22.1068	-159.672316666667	photo	22.0557604438141	1079.999883	1075.47945205479	1075.47945205479	photo		Kauai		Wild forest	Obstructed	67.2	Leaf litter			25.3	25.3	19.8	19.8	no				09d3b866-2642-4b50-8d1f-d09f21aeccb4	https://storage.googleapis.com/elegansvariation.org/photos/hawaii2017/C-0163.jpg	/Users/tim/Dropbox/AndersenLab/LabFolders/Tim/projects/easyFulcrum-2017AugustHawaii/data/raw/fulcrum/photos/09d3b866-2642-4b50-8d1f-d09f21aeccb4.jpg	/Users/tim/Dropbox/AndersenLab/LabFolders/Tim/projects/easyFulcrum-2017AugustHawaii/data/processed/fulcrum/photos/C-0163.jpg	/Users/tim/Dropbox/AndersenLab/LabFolders/Tim/projects/easyFulcrum-2017AugustHawaii/data/processed/fulcrum/photos/thumbnails/C-0163.jpg
hawaii2017	C-0163	S-05276			dec@u.northwestern.edu	2017-08-07T17:04:30Z	2017-08-07	61440	22.10685964	-159.6725206	22.1068	-159.672316666667	22.1068	-159.672316666667	photo	22.0557604438141	1079.999883	1075.47945205479	1075.47945205479	photo		Kauai		Wild forest	Obstructed	67.2	Leaf litter			25.3	25.3	19.8	19.8	no				09d3b866-2642-4b50-8d1f-d09f21aeccb4	https://storage.googleapis.com/elegansvariation.org/photos/hawaii2017/C-0163.jpg	/Users/tim/Dropbox/AndersenLab/LabFolders/Tim/projects/easyFulcrum-2017AugustHawaii/data/raw/fulcrum/photos/09d3b866-2642-4b50-8d1f-d09f21aeccb4.jpg	/Users/tim/Dropbox/AndersenLab/LabFolders/Tim/projects/easyFulcrum-2017AugustHawaii/data/processed/fulcrum/photos/C-0163.jpg	/Users/tim/Dropbox/AndersenLab/LabFolders/Tim/projects/easyFulcrum-2017AugustHawaii/data/processed/fulcrum/photos/thumbnails/C-0163.jpg
hawaii2017	C-0239	S-05304			shannonbrady2014@u.northwestern.edu	2017-08-07T17:19:55Z	2017-08-07	62340	22.09438185	-159.6744211	22.0943583333333	-159.674272222222	22.0943583333333	-159.674272222222	photo	15.5775167156195	1041.059436	1067.58041958042	1067.58041958042	photo		Kauai		Wild forest	Partially Obstructed	70.7	Leaf litter			22.9	22.9	22.8	22.8	no				994eb9d0-77e0-4df9-b022-6bcd1caf9090	https://storage.googleapis.com/elegansvariation.org/photos/hawaii2017/C-0239.jpg	/Users/tim/Dropbox/AndersenLab/LabFolders/Tim/projects/easyFulcrum-2017AugustHawaii/data/raw/fulcrum/photos/994eb9d0-77e0-4df9-b022-6bcd1caf9090.jpg	/Users/tim/Dropbox/AndersenLab/LabFolders/Tim/projects/easyFulcrum-2017AugustHawaii/data/processed/fulcrum/photos/C-0239.jpg	/Users/tim/Dropbox/AndersenLab/LabFolders/Tim/projects/easyFulcrum-2017AugustHawaii/data/processed/fulcrum/photos/thumbnails/C-0239.jpg
hawaii2017	C-0566	S-05303			briana.rodriguez@northwestern.edu	2017-08-07T08:19:38Z	2017-08-07	29940	22.1214994	-159.6641103			22.1214994	-159.6641103	fulcrum		944.3485355		944.3485355	fulcrum		Kauai		Wild forest	Obstructed	74.4	Leaf litter			18.8	18.8	15.4	15.4	yes	4	2	B	e81e4735-05e8-4c3c-81e7-c31cc009a4cb	https://storage.googleapis.com/elegansvariation.org/photos/hawaii2017/C-0566.jpg	/Users/tim/Dropbox/AndersenLab/LabFolders/Tim/projects/easyFulcrum-2017AugustHawaii/data/raw/fulcrum/photos/e81e4735-05e8-4c3c-81e7-c31cc009a4cb.jpg	/Users/tim/Dropbox/AndersenLab/LabFolders/Tim/projects/easyFulcrum-2017AugustHawaii/data/processed/fulcrum/photos/C-0566.jpg	/Users/tim/Dropbox/AndersenLab/LabFolders/Tim/projects/easyFulcrum-2017AugustHawaii/data/processed/fulcrum/photos/thumbnails/C-0566.jpg	40f8ad5d-9e3a-4bff-ac31-0de55ffe9dee	https://storage.googleapis.com/elegansvariation.org/photos/hawaii2017/C-0566.jpg	/Users/tim/Dropbox/AndersenLab/LabFolders/Tim/projects/easyFulcrum-2017AugustHawaii/data/raw/fulcrum/photos/40f8ad5d-9e3a-4bff-ac31-0de55ffe9dee.jpg	/Users/tim/Dropbox/AndersenLab/LabFolders/Tim/projects/easyFulcrum-2017AugustHawaii/data/processed/fulcrum/photos/C-0566_2.jpg	/Users/tim/Dropbox/AndersenLab/LabFolders/Tim/projects/easyFulcrum-2017AugustHawaii/data/processed/fulcrum/photos/thumbnails/C-0566_2.jpg
hawaii2017	C-0652	S-05316			stefanzdraljevic2018@u.northwestern.edu	2017-08-08T12:05:44Z	2017-08-08	43500	22.12519654	-159.6504441	22.1251972222222	-159.650444444444	22.1251972222222	-159.650444444444	photo	0.0838406205916441	1080.723498	1080.36036036036	1080.36036036036	photo		Kauai		Wild forest	Partially Obstructed	52.9			Earthworms			20.7	20.7	no				1ee396ce-f1e7-40e6-8364-4cf4eb88c9d0	https://storage.googleapis.com/elegansvariation.org/photos/hawaii2017/C-0652.jpg	/Users/tim/Dropbox/AndersenLab/LabFolders/Tim/projects/easyFulcrum-2017AugustHawaii/data/raw/fulcrum/photos/1ee396ce-f1e7-40e6-8364-4cf4eb88c9d0.jpg	/Users/tim/Dropbox/AndersenLab/LabFolders/Tim/projects/easyFulcrum-2017AugustHawaii/data/processed/fulcrum/photos/C-0652.jpg	/Users/tim/Dropbox/AndersenLab/LabFolders/Tim/projects/easyFulcrum-2017AugustHawaii/data/processed/fulcrum/photos/thumbnails/C-0652.jpg
hawaii2017	C-0652	S-05318			stefanzdraljevic2018@u.northwestern.edu	2017-08-08T12:05:44Z	2017-08-08	43500	22.12519654	-159.6504441	22.1251972222222	-159.650444444444	22.1251972222222	-159.650444444444	photo	0.0838406205916441	1080.723498	1080.36036036036	1080.36036036036	photo		Kauai		Wild forest	Partially Obstructed	52.9			Earthworms			20.7	20.7	no				1ee396ce-f1e7-40e6-8364-4cf4eb88c9d0	https://storage.googleapis.com/elegansvariation.org/photos/hawaii2017/C-0652.jpg	/Users/tim/Dropbox/AndersenLab/LabFolders/Tim/projects/easyFulcrum-2017AugustHawaii/data/raw/fulcrum/photos/1ee396ce-f1e7-40e6-8364-4cf4eb88c9d0.jpg	/Users/tim/Dropbox/AndersenLab/LabFolders/Tim/projects/easyFulcrum-2017AugustHawaii/data/processed/fulcrum/photos/C-0652.jpg	/Users/tim/Dropbox/AndersenLab/LabFolders/Tim/projects/easyFulcrum-2017AugustHawaii/data/processed/fulcrum/photos/thumbnails/C-0652.jpg
hawaii2017	C-0247	S-05315			shannonbrady2014@u.northwestern.edu	2017-08-07T16:28:27Z	2017-08-07	59280	22.14461162	-159.6473958	22.1446111111111	-159.647394444444	22.1446111111111	-159.647394444444	photo	0.15081255399221	1246.514282	1246.51428571429	1246.51428571429	photo		Kauai		Wild grassland	Partially Obstructed	57.8	Leaf litter			75.7	24.3	17.8	17.8	no				84fb3a74-00a1-4c27-aa95-6a9529ecc2a9	https://storage.googleapis.com/elegansvariation.org/photos/hawaii2017/C-0247.jpg	/Users/tim/Dropbox/AndersenLab/LabFolders/Tim/projects/easyFulcrum-2017AugustHawaii/data/raw/fulcrum/photos/84fb3a74-00a1-4c27-aa95-6a9529ecc2a9.jpg	/Users/tim/Dropbox/AndersenLab/LabFolders/Tim/projects/easyFulcrum-2017AugustHawaii/data/processed/fulcrum/photos/C-0247.jpg	/Users/tim/Dropbox/AndersenLab/LabFolders/Tim/projects/easyFulcrum-2017AugustHawaii/data/processed/fulcrum/photos/thumbnails/C-0247.jpg
hawaii2017	C-0169	S-05361			erik.andersen@northwestern.edu	2017-08-07T11:54:34Z	2017-08-07	42840	22.14693077	-159.6098175	22.1471305555556	-159.609375	22.1471305555556	-159.609375	photo	50.7564432165697	1205.817004	1199.68055555556	1199.68055555556	photo		Kauai		Wild forest	Partially Obstructed	63.8	Rotting fruit	Purple berry		23.3	23.3	21.7	21.7	no				1900e5d7-c000-4ccf-b2a3-a04391b42345	https://storage.googleapis.com/elegansvariation.org/photos/hawaii2017/C-0169.jpg	/Users/tim/Dropbox/AndersenLab/LabFolders/Tim/projects/easyFulcrum-2017AugustHawaii/data/raw/fulcrum/photos/1900e5d7-c000-4ccf-b2a3-a04391b42345.jpg	/Users/tim/Dropbox/AndersenLab/LabFolders/Tim/projects/easyFulcrum-2017AugustHawaii/data/processed/fulcrum/photos/C-0169.jpg	/Users/tim/Dropbox/AndersenLab/LabFolders/Tim/projects/easyFulcrum-2017AugustHawaii/data/processed/fulcrum/photos/thumbnails/C-0169.jpg
hawaii2017	C-0602	S-05362			stefanzdraljevic2018@u.northwestern.edu	2017-08-07T11:33:46Z	2017-08-07	41580	22.14850556	-159.6161536	22.1485055555556	-159.616152777778	22.1485055555556	-159.616152777778	photo	0.0847768289812933	1214.246094	1214.24615384615	1214.24615384615	photo		Kauai		Wild forest	Partially Obstructed	56.4	Leaf litter			25.3	25.3	17.7	17.7	no				5c02bbac-0af2-42a9-a431-974ca1d5dba5	https://storage.googleapis.com/elegansvariation.org/photos/hawaii2017/C-0602.jpg	/Users/tim/Dropbox/AndersenLab/LabFolders/Tim/projects/easyFulcrum-2017AugustHawaii/data/raw/fulcrum/photos/5c02bbac-0af2-42a9-a431-974ca1d5dba5.jpg	/Users/tim/Dropbox/AndersenLab/LabFolders/Tim/projects/easyFulcrum-2017AugustHawaii/data/processed/fulcrum/photos/C-0602.jpg	/Users/tim/Dropbox/AndersenLab/LabFolders/Tim/projects/easyFulcrum-2017AugustHawaii/data/processed/fulcrum/photos/thumbnails/C-0602.jpg
hawaii2017	C-0224	S-05332			erik.andersen@northwestern.edu	2017-08-07T08:33:22Z	2017-08-07	30780	22.12160782	-159.6649178	22.1216333333333	-159.664955555556	22.1216333333333	-159.664955555556	photo	4.81933380621789	1112.979236	1116.63063063063	1116.63063063063	photo		Kauai		Wild forest	Partially Obstructed	80.4	Leaf litter			18.1	18.1	17.9	17.9	no				c9fa33f8-130d-468a-8190-e57a60f85a32	https://storage.googleapis.com/elegansvariation.org/photos/hawaii2017/C-0224.jpg	/Users/tim/Dropbox/AndersenLab/LabFolders/Tim/projects/easyFulcrum-2017AugustHawaii/data/raw/fulcrum/photos/c9fa33f8-130d-468a-8190-e57a60f85a32.jpg	/Users/tim/Dropbox/AndersenLab/LabFolders/Tim/projects/easyFulcrum-2017AugustHawaii/data/processed/fulcrum/photos/C-0224.jpg	/Users/tim/Dropbox/AndersenLab/LabFolders/Tim/projects/easyFulcrum-2017AugustHawaii/data/processed/fulcrum/photos/thumbnails/C-0224.jpg
hawaii2017	C-0224	S-05331			erik.andersen@northwestern.edu	2017-08-07T08:33:22Z	2017-08-07	30780	22.12160782	-159.6649178	22.1216333333333	-159.664955555556	22.1216333333333	-159.664955555556	photo	4.81933380621789	1112.979236	1116.63063063063	1116.63063063063	photo		Kauai		Wild forest	Partially Obstructed	80.4	Leaf litter			18.1	18.1	17.9	17.9	no				c9fa33f8-130d-468a-8190-e57a60f85a32	https://storage.googleapis.com/elegansvariation.org/photos/hawaii2017/C-0224.jpg	/Users/tim/Dropbox/AndersenLab/LabFolders/Tim/projects/easyFulcrum-2017AugustHawaii/data/raw/fulcrum/photos/c9fa33f8-130d-468a-8190-e57a60f85a32.jpg	/Users/tim/Dropbox/AndersenLab/LabFolders/Tim/projects/easyFulcrum-2017AugustHawaii/data/processed/fulcrum/photos/C-0224.jpg	/Users/tim/Dropbox/AndersenLab/LabFolders/Tim/projects/easyFulcrum-2017AugustHawaii/data/processed/fulcrum/photos/thumbnails/C-0224.jpg
hawaii2017	C-0523	S-05364			daehan.lee@northwestern.edu	2017-08-08T08:57:22Z	2017-08-08	32220	22.13149612	-159.6604628	22.1314972222222	-159.660463888889	22.1314972222222	-159.660463888889	photo	0.16632084207874	1157.0974	1157.31081081081	1157.31081081081	photo		Kauai		Wild forest	Partially Obstructed	76	Leaf litter			19.7	19.7	17.7	17.7	yes	6	2	F	ec86cbc8-7991-4f90-908f-71ca42918b8a	https://storage.googleapis.com/elegansvariation.org/photos/hawaii2017/C-0523.jpg	/Users/tim/Dropbox/AndersenLab/LabFolders/Tim/projects/easyFulcrum-2017AugustHawaii/data/raw/fulcrum/photos/ec86cbc8-7991-4f90-908f-71ca42918b8a.jpg	/Users/tim/Dropbox/AndersenLab/LabFolders/Tim/projects/easyFulcrum-2017AugustHawaii/data/processed/fulcrum/photos/C-0523.jpg	/Users/tim/Dropbox/AndersenLab/LabFolders/Tim/projects/easyFulcrum-2017AugustHawaii/data/processed/fulcrum/photos/thumbnails/C-0523.jpg
hawaii2017	C-0523	S-05363			daehan.lee@northwestern.edu	2017-08-08T08:57:22Z	2017-08-08	32220	22.13149612	-159.6604628	22.1314972222222	-159.660463888889	22.1314972222222	-159.660463888889	photo	0.16632084207874	1157.0974	1157.31081081081	1157.31081081081	photo		Kauai		Wild forest	Partially Obstructed	76	Leaf litter			19.7	19.7	17.7	17.7	yes	6	2	F	ec86cbc8-7991-4f90-908f-71ca42918b8a	https://storage.googleapis.com/elegansvariation.org/photos/hawaii2017/C-0523.jpg	/Users/tim/Dropbox/AndersenLab/LabFolders/Tim/projects/easyFulcrum-2017AugustHawaii/data/raw/fulcrum/photos/ec86cbc8-7991-4f90-908f-71ca42918b8a.jpg	/Users/tim/Dropbox/AndersenLab/LabFolders/Tim/projects/easyFulcrum-2017AugustHawaii/data/processed/fulcrum/photos/C-0523.jpg	/Users/tim/Dropbox/AndersenLab/LabFolders/Tim/projects/easyFulcrum-2017AugustHawaii/data/processed/fulcrum/photos/thumbnails/C-0523.jpg
hawaii2017	C-0832	S-05335			daehan.lee@northwestern.edu	2017-08-08T10:21:46Z	2017-08-08	37260	22.14131238	-159.6492152	22.1410944444444	-159.649505555556	22.1410944444444	-159.649505555556	photo	38.5343700763405	1236.694079	1239.66129032258	1239.66129032258	photo		Kauai	Awa'awapuhi Trail	Wild forest	Partially Obstructed	71.2	Leaf litter			21.5	21.5	19.6	19.6	no				dd7e9fc6-1623-4452-a302-a1a0b6bb1d06	https://storage.googleapis.com/elegansvariation.org/photos/hawaii2017/C-0832.jpg	/Users/tim/Dropbox/AndersenLab/LabFolders/Tim/projects/easyFulcrum-2017AugustHawaii/data/raw/fulcrum/photos/dd7e9fc6-1623-4452-a302-a1a0b6bb1d06.jpg	/Users/tim/Dropbox/AndersenLab/LabFolders/Tim/projects/easyFulcrum-2017AugustHawaii/data/processed/fulcrum/photos/C-0832.jpg	/Users/tim/Dropbox/AndersenLab/LabFolders/Tim/projects/easyFulcrum-2017AugustHawaii/data/processed/fulcrum/photos/thumbnails/C-0832.jpg
hawaii2017	C-0674	S-05341			daehan.lee@northwestern.edu	2017-08-08T09:47:12Z	2017-08-08	35220	22.13371691	-159.6620924	22.1343916666667	-159.662927777778	22.1343916666667	-159.662927777778	photo	114.290232295682	1082.91759	1069.53260869565	1069.53260869565	photo		Kauai		Wild forest	Obstructed	74.1	Leaf litter	under log		20.1	20.1	18	18	no				4cbe5b97-d95e-49be-acf0-7320819b61d9	https://storage.googleapis.com/elegansvariation.org/photos/hawaii2017/C-0674.jpg	/Users/tim/Dropbox/AndersenLab/LabFolders/Tim/projects/easyFulcrum-2017AugustHawaii/data/raw/fulcrum/photos/4cbe5b97-d95e-49be-acf0-7320819b61d9.jpg	/Users/tim/Dropbox/AndersenLab/LabFolders/Tim/projects/easyFulcrum-2017AugustHawaii/data/processed/fulcrum/photos/C-0674.jpg	/Users/tim/Dropbox/AndersenLab/LabFolders/Tim/projects/easyFulcrum-2017AugustHawaii/data/processed/fulcrum/photos/thumbnails/C-0674.jpg
hawaii2017	C-0674	S-05340			daehan.lee@northwestern.edu	2017-08-08T09:47:12Z	2017-08-08	35220	22.13371691	-159.6620924	22.1343916666667	-159.662927777778	22.1343916666667	-159.662927777778	photo	114.290232295682	1082.91759	1069.53260869565	1069.53260869565	photo		Kauai		Wild forest	Obstructed	74.1	Leaf litter	under log		20.1	20.1	18	18	no				4cbe5b97-d95e-49be-acf0-7320819b61d9	https://storage.googleapis.com/elegansvariation.org/photos/hawaii2017/C-0674.jpg	/Users/tim/Dropbox/AndersenLab/LabFolders/Tim/projects/easyFulcrum-2017AugustHawaii/data/raw/fulcrum/photos/4cbe5b97-d95e-49be-acf0-7320819b61d9.jpg	/Users/tim/Dropbox/AndersenLab/LabFolders/Tim/projects/easyFulcrum-2017AugustHawaii/data/processed/fulcrum/photos/C-0674.jpg	/Users/tim/Dropbox/AndersenLab/LabFolders/Tim/projects/easyFulcrum-2017AugustHawaii/data/processed/fulcrum/photos/thumbnails/C-0674.jpg
hawaii2017	C-0674	S-05339			daehan.lee@northwestern.edu	2017-08-08T09:47:12Z	2017-08-08	35220	22.13371691	-159.6620924	22.1343916666667	-159.662927777778	22.1343916666667	-159.662927777778	photo	114.290232295682	1082.91759	1069.53260869565	1069.53260869565	photo		Kauai		Wild forest	Obstructed	74.1	Leaf litter	under log		20.1	20.1	18	18	no				4cbe5b97-d95e-49be-acf0-7320819b61d9	https://storage.googleapis.com/elegansvariation.org/photos/hawaii2017/C-0674.jpg	/Users/tim/Dropbox/AndersenLab/LabFolders/Tim/projects/easyFulcrum-2017AugustHawaii/data/raw/fulcrum/photos/4cbe5b97-d95e-49be-acf0-7320819b61d9.jpg	/Users/tim/Dropbox/AndersenLab/LabFolders/Tim/projects/easyFulcrum-2017AugustHawaii/data/processed/fulcrum/photos/C-0674.jpg	/Users/tim/Dropbox/AndersenLab/LabFolders/Tim/projects/easyFulcrum-2017AugustHawaii/data/processed/fulcrum/photos/thumbnails/C-0674.jpg
hawaii2017	C-0674	S-05336			daehan.lee@northwestern.edu	2017-08-08T09:47:12Z	2017-08-08	35220	22.13371691	-159.6620924	22.1343916666667	-159.662927777778	22.1343916666667	-159.662927777778	photo	114.290232295682	1082.91759	1069.53260869565	1069.53260869565	photo		Kauai		Wild forest	Obstructed	74.1	Leaf litter	under log		20.1	20.1	18	18	no				4cbe5b97-d95e-49be-acf0-7320819b61d9	https://storage.googleapis.com/elegansvariation.org/photos/hawaii2017/C-0674.jpg	/Users/tim/Dropbox/AndersenLab/LabFolders/Tim/projects/easyFulcrum-2017AugustHawaii/data/raw/fulcrum/photos/4cbe5b97-d95e-49be-acf0-7320819b61d9.jpg	/Users/tim/Dropbox/AndersenLab/LabFolders/Tim/projects/easyFulcrum-2017AugustHawaii/data/processed/fulcrum/photos/C-0674.jpg	/Users/tim/Dropbox/AndersenLab/LabFolders/Tim/projects/easyFulcrum-2017AugustHawaii/data/processed/fulcrum/photos/thumbnails/C-0674.jpg
hawaii2017	C-0683	S-05369			daehan.lee@northwestern.edu	2017-08-08T12:28:03Z	2017-08-08	44880	22.12399386	-159.6555378	22.1233111111111	-159.65635	22.1233111111111	-159.65635	photo	113.100401423794	1149.66698	1154.40650406504	1154.40650406504	photo		Kauai		Wild forest	Partially Obstructed	51.7	Leaf litter			23.6	23.6	17.6	17.6	no				0fe1342a-7238-413c-9ae8-a15530c05f41	https://storage.googleapis.com/elegansvariation.org/photos/hawaii2017/C-0683.jpg	/Users/tim/Dropbox/AndersenLab/LabFolders/Tim/projects/easyFulcrum-2017AugustHawaii/data/raw/fulcrum/photos/0fe1342a-7238-413c-9ae8-a15530c05f41.jpg	/Users/tim/Dropbox/AndersenLab/LabFolders/Tim/projects/easyFulcrum-2017AugustHawaii/data/processed/fulcrum/photos/C-0683.jpg	/Users/tim/Dropbox/AndersenLab/LabFolders/Tim/projects/easyFulcrum-2017AugustHawaii/data/processed/fulcrum/photos/thumbnails/C-0683.jpg
hawaii2017	C-0683	S-05365			daehan.lee@northwestern.edu	2017-08-08T12:28:03Z	2017-08-08	44880	22.12399386	-159.6555378	22.1233111111111	-159.65635	22.1233111111111	-159.65635	photo	113.100401423794	1149.66698	1154.40650406504	1154.40650406504	photo		Kauai		Wild forest	Partially Obstructed	51.7	Leaf litter			23.6	23.6	17.6	17.6	no				0fe1342a-7238-413c-9ae8-a15530c05f41	https://storage.googleapis.com/elegansvariation.org/photos/hawaii2017/C-0683.jpg	/Users/tim/Dropbox/AndersenLab/LabFolders/Tim/projects/easyFulcrum-2017AugustHawaii/data/raw/fulcrum/photos/0fe1342a-7238-413c-9ae8-a15530c05f41.jpg	/Users/tim/Dropbox/AndersenLab/LabFolders/Tim/projects/easyFulcrum-2017AugustHawaii/data/processed/fulcrum/photos/C-0683.jpg	/Users/tim/Dropbox/AndersenLab/LabFolders/Tim/projects/easyFulcrum-2017AugustHawaii/data/processed/fulcrum/photos/thumbnails/C-0683.jpg
hawaii2017	C-0683	S-05366			daehan.lee@northwestern.edu	2017-08-08T12:28:03Z	2017-08-08	44880	22.12399386	-159.6555378	22.1233111111111	-159.65635	22.1233111111111	-159.65635	photo	113.100401423794	1149.66698	1154.40650406504	1154.40650406504	photo		Kauai		Wild forest	Partially Obstructed	51.7	Leaf litter			23.6	23.6	17.6	17.6	no				0fe1342a-7238-413c-9ae8-a15530c05f41	https://storage.googleapis.com/elegansvariation.org/photos/hawaii2017/C-0683.jpg	/Users/tim/Dropbox/AndersenLab/LabFolders/Tim/projects/easyFulcrum-2017AugustHawaii/data/raw/fulcrum/photos/0fe1342a-7238-413c-9ae8-a15530c05f41.jpg	/Users/tim/Dropbox/AndersenLab/LabFolders/Tim/projects/easyFulcrum-2017AugustHawaii/data/processed/fulcrum/photos/C-0683.jpg	/Users/tim/Dropbox/AndersenLab/LabFolders/Tim/projects/easyFulcrum-2017AugustHawaii/data/processed/fulcrum/photos/thumbnails/C-0683.jpg
hawaii2017	C-0683	S-05367			daehan.lee@northwestern.edu	2017-08-08T12:28:03Z	2017-08-08	44880	22.12399386	-159.6555378	22.1233111111111	-159.65635	22.1233111111111	-159.65635	photo	113.100401423794	1149.66698	1154.40650406504	1154.40650406504	photo		Kauai		Wild forest	Partially Obstructed	51.7	Leaf litter			23.6	23.6	17.6	17.6	no				0fe1342a-7238-413c-9ae8-a15530c05f41	https://storage.googleapis.com/elegansvariation.org/photos/hawaii2017/C-0683.jpg	/Users/tim/Dropbox/AndersenLab/LabFolders/Tim/projects/easyFulcrum-2017AugustHawaii/data/raw/fulcrum/photos/0fe1342a-7238-413c-9ae8-a15530c05f41.jpg	/Users/tim/Dropbox/AndersenLab/LabFolders/Tim/projects/easyFulcrum-2017AugustHawaii/data/processed/fulcrum/photos/C-0683.jpg	/Users/tim/Dropbox/AndersenLab/LabFolders/Tim/projects/easyFulcrum-2017AugustHawaii/data/processed/fulcrum/photos/thumbnails/C-0683.jpg
hawaii2017	C-0683	S-05368			daehan.lee@northwestern.edu	2017-08-08T12:28:03Z	2017-08-08	44880	22.12399386	-159.6555378	22.1233111111111	-159.65635	22.1233111111111	-159.65635	photo	113.100401423794	1149.66698	1154.40650406504	1154.40650406504	photo		Kauai		Wild forest	Partially Obstructed	51.7	Leaf litter			23.6	23.6	17.6	17.6	no				0fe1342a-7238-413c-9ae8-a15530c05f41	https://storage.googleapis.com/elegansvariation.org/photos/hawaii2017/C-0683.jpg	/Users/tim/Dropbox/AndersenLab/LabFolders/Tim/projects/easyFulcrum-2017AugustHawaii/data/raw/fulcrum/photos/0fe1342a-7238-413c-9ae8-a15530c05f41.jpg	/Users/tim/Dropbox/AndersenLab/LabFolders/Tim/projects/easyFulcrum-2017AugustHawaii/data/processed/fulcrum/photos/C-0683.jpg	/Users/tim/Dropbox/AndersenLab/LabFolders/Tim/projects/easyFulcrum-2017AugustHawaii/data/processed/fulcrum/photos/thumbnails/C-0683.jpg
hawaii2017	C-0753	S-05372			erik.andersen@northwestern.edu	2017-08-08T12:05:18Z	2017-08-08	43500	22.12558546	-159.6497521			22.12558546	-159.6497521	fulcrum		1121.897571		1121.897571	fulcrum		Kauai		Wild forest	Partially Obstructed	46.8	Leaf litter			26.3	26.3	21.5	21.5	no				ff730f5d-cc49-4404-9854-cf017b6b8ac8	https://storage.googleapis.com/elegansvariation.org/photos/hawaii2017/C-0753.jpg	/Users/tim/Dropbox/AndersenLab/LabFolders/Tim/projects/easyFulcrum-2017AugustHawaii/data/raw/fulcrum/photos/ff730f5d-cc49-4404-9854-cf017b6b8ac8.jpg	/Users/tim/Dropbox/AndersenLab/LabFolders/Tim/projects/easyFulcrum-2017AugustHawaii/data/processed/fulcrum/photos/C-0753.jpg	/Users/tim/Dropbox/AndersenLab/LabFolders/Tim/projects/easyFulcrum-2017AugustHawaii/data/processed/fulcrum/photos/thumbnails/C-0753.jpg
hawaii2017	C-0753	S-05371			erik.andersen@northwestern.edu	2017-08-08T12:05:18Z	2017-08-08	43500	22.12558546	-159.6497521			22.12558546	-159.6497521	fulcrum		1121.897571		1121.897571	fulcrum		Kauai		Wild forest	Partially Obstructed	46.8	Leaf litter			26.3	26.3	21.5	21.5	no				ff730f5d-cc49-4404-9854-cf017b6b8ac8	https://storage.googleapis.com/elegansvariation.org/photos/hawaii2017/C-0753.jpg	/Users/tim/Dropbox/AndersenLab/LabFolders/Tim/projects/easyFulcrum-2017AugustHawaii/data/raw/fulcrum/photos/ff730f5d-cc49-4404-9854-cf017b6b8ac8.jpg	/Users/tim/Dropbox/AndersenLab/LabFolders/Tim/projects/easyFulcrum-2017AugustHawaii/data/processed/fulcrum/photos/C-0753.jpg	/Users/tim/Dropbox/AndersenLab/LabFolders/Tim/projects/easyFulcrum-2017AugustHawaii/data/processed/fulcrum/photos/thumbnails/C-0753.jpg
hawaii2017	C-0656	S-05342			dec@u.northwestern.edu	2017-08-08T08:59:44Z	2017-08-08	32340	22.13148252	-159.6604946	22.1315333333333	-159.660475	22.1315333333333	-159.660475	photo	6.00674821995734	1171.239608	1170.22619047619	1170.22619047619	photo		Kauai		Wild forest	Partially Obstructed	78.4	Leaf litter			66.5	19.2	16.4	16.4	yes	6	1	D	7d17adf4-4945-470c-9ecb-3ef55ffd8abb	https://storage.googleapis.com/elegansvariation.org/photos/hawaii2017/C-0656.jpg	/Users/tim/Dropbox/AndersenLab/LabFolders/Tim/projects/easyFulcrum-2017AugustHawaii/data/raw/fulcrum/photos/7d17adf4-4945-470c-9ecb-3ef55ffd8abb.jpg	/Users/tim/Dropbox/AndersenLab/LabFolders/Tim/projects/easyFulcrum-2017AugustHawaii/data/processed/fulcrum/photos/C-0656.jpg	/Users/tim/Dropbox/AndersenLab/LabFolders/Tim/projects/easyFulcrum-2017AugustHawaii/data/processed/fulcrum/photos/thumbnails/C-0656.jpg
hawaii2017	C-0459	S-05297			stefanzdraljevic2018@u.northwestern.edu	2017-08-08T12:45:05Z	2017-08-08	45900	22.12077856	-159.6582151	22.1207583333333	-159.658202777778	22.1207583333333	-159.658202777778	photo	2.58545376977683	1128.97008	1129.8313253012	1129.8313253012	photo		Kauai		Wild forest	Partially Obstructed	63.6	Leaf litter			75.2	24	20.4	20.4	no				4d57a325-4b2b-491a-9aee-730fe45ab1fe	https://storage.googleapis.com/elegansvariation.org/photos/hawaii2017/C-0459.jpg	/Users/tim/Dropbox/AndersenLab/LabFolders/Tim/projects/easyFulcrum-2017AugustHawaii/data/raw/fulcrum/photos/4d57a325-4b2b-491a-9aee-730fe45ab1fe.jpg	/Users/tim/Dropbox/AndersenLab/LabFolders/Tim/projects/easyFulcrum-2017AugustHawaii/data/processed/fulcrum/photos/C-0459.jpg	/Users/tim/Dropbox/AndersenLab/LabFolders/Tim/projects/easyFulcrum-2017AugustHawaii/data/processed/fulcrum/photos/thumbnails/C-0459.jpg
hawaii2017	C-0459	S-05283			stefanzdraljevic2018@u.northwestern.edu	2017-08-08T12:45:05Z	2017-08-08	45900	22.12077856	-159.6582151	22.1207583333333	-159.658202777778	22.1207583333333	-159.658202777778	photo	2.58545376977683	1128.97008	1129.8313253012	1129.8313253012	photo		Kauai		Wild forest	Partially Obstructed	63.6	Leaf litter			75.2	24	20.4	20.4	no				4d57a325-4b2b-491a-9aee-730fe45ab1fe	https://storage.googleapis.com/elegansvariation.org/photos/hawaii2017/C-0459.jpg	/Users/tim/Dropbox/AndersenLab/LabFolders/Tim/projects/easyFulcrum-2017AugustHawaii/data/raw/fulcrum/photos/4d57a325-4b2b-491a-9aee-730fe45ab1fe.jpg	/Users/tim/Dropbox/AndersenLab/LabFolders/Tim/projects/easyFulcrum-2017AugustHawaii/data/processed/fulcrum/photos/C-0459.jpg	/Users/tim/Dropbox/AndersenLab/LabFolders/Tim/projects/easyFulcrum-2017AugustHawaii/data/processed/fulcrum/photos/thumbnails/C-0459.jpg
hawaii2017	C-0479	S-05308			stefanzdraljevic2018@u.northwestern.edu	2017-08-07T08:32:48Z	2017-08-07	30720	22.12186636	-159.664317	22.1217444444444	-159.664202777778	22.1217444444444	-159.664202777778	photo	17.9704148403234	1129.581299	1133.78021978022	1133.78021978022	photo		Kauai		Wild forest	Partially Obstructed	74.2	Leaf litter			19.9	19.9	17.8	17.8	no				d0ffde90-ecac-44bd-88ef-cb39cdce9176	https://storage.googleapis.com/elegansvariation.org/photos/hawaii2017/C-0479.jpg	/Users/tim/Dropbox/AndersenLab/LabFolders/Tim/projects/easyFulcrum-2017AugustHawaii/data/raw/fulcrum/photos/d0ffde90-ecac-44bd-88ef-cb39cdce9176.jpg	/Users/tim/Dropbox/AndersenLab/LabFolders/Tim/projects/easyFulcrum-2017AugustHawaii/data/processed/fulcrum/photos/C-0479.jpg	/Users/tim/Dropbox/AndersenLab/LabFolders/Tim/projects/easyFulcrum-2017AugustHawaii/data/processed/fulcrum/photos/thumbnails/C-0479.jpg	30ad0907-0589-4cb3-b163-2db647232cc5	https://storage.googleapis.com/elegansvariation.org/photos/hawaii2017/C-0479.jpg	/Users/tim/Dropbox/AndersenLab/LabFolders/Tim/projects/easyFulcrum-2017AugustHawaii/data/raw/fulcrum/photos/30ad0907-0589-4cb3-b163-2db647232cc5.jpg	/Users/tim/Dropbox/AndersenLab/LabFolders/Tim/projects/easyFulcrum-2017AugustHawaii/data/processed/fulcrum/photos/C-0479_2.jpg	/Users/tim/Dropbox/AndersenLab/LabFolders/Tim/projects/easyFulcrum-2017AugustHawaii/data/processed/fulcrum/photos/thumbnails/C-0479_2.jpg
hawaii2017	C-0479	S-05307			stefanzdraljevic2018@u.northwestern.edu	2017-08-07T08:32:48Z	2017-08-07	30720	22.12186636	-159.664317	22.1217444444444	-159.664202777778	22.1217444444444	-159.664202777778	photo	17.9704148403234	1129.581299	1133.78021978022	1133.78021978022	photo		Kauai		Wild forest	Partially Obstructed	74.2	Leaf litter			19.9	19.9	17.8	17.8	no				d0ffde90-ecac-44bd-88ef-cb39cdce9176	https://storage.googleapis.com/elegansvariation.org/photos/hawaii2017/C-0479.jpg	/Users/tim/Dropbox/AndersenLab/LabFolders/Tim/projects/easyFulcrum-2017AugustHawaii/data/raw/fulcrum/photos/d0ffde90-ecac-44bd-88ef-cb39cdce9176.jpg	/Users/tim/Dropbox/AndersenLab/LabFolders/Tim/projects/easyFulcrum-2017AugustHawaii/data/processed/fulcrum/photos/C-0479.jpg	/Users/tim/Dropbox/AndersenLab/LabFolders/Tim/projects/easyFulcrum-2017AugustHawaii/data/processed/fulcrum/photos/thumbnails/C-0479.jpg	30ad0907-0589-4cb3-b163-2db647232cc5	https://storage.googleapis.com/elegansvariation.org/photos/hawaii2017/C-0479.jpg	/Users/tim/Dropbox/AndersenLab/LabFolders/Tim/projects/easyFulcrum-2017AugustHawaii/data/raw/fulcrum/photos/30ad0907-0589-4cb3-b163-2db647232cc5.jpg	/Users/tim/Dropbox/AndersenLab/LabFolders/Tim/projects/easyFulcrum-2017AugustHawaii/data/processed/fulcrum/photos/C-0479_2.jpg	/Users/tim/Dropbox/AndersenLab/LabFolders/Tim/projects/easyFulcrum-2017AugustHawaii/data/processed/fulcrum/photos/thumbnails/C-0479_2.jpg
hawaii2017	C-0817	S-05275			shannonbrady2014@u.northwestern.edu	2017-08-08T10:27:12Z	2017-08-08	37620	22.14859185	-159.6409491	22.1477111111111	-159.640044444444	22.1477111111111	-159.640044444444	photo	135.324504718707	1246.814929	1251.24761904762	1251.24761904762	photo		Kauai		Wild forest	Partially Obstructed	65	Leaf litter			23.3	23.3	19.9	19.9	no				172c7a43-f90b-4c73-9124-63db109972bc	https://storage.googleapis.com/elegansvariation.org/photos/hawaii2017/C-0817.jpg	/Users/tim/Dropbox/AndersenLab/LabFolders/Tim/projects/easyFulcrum-2017AugustHawaii/data/raw/fulcrum/photos/172c7a43-f90b-4c73-9124-63db109972bc.jpg	/Users/tim/Dropbox/AndersenLab/LabFolders/Tim/projects/easyFulcrum-2017AugustHawaii/data/processed/fulcrum/photos/C-0817.jpg	/Users/tim/Dropbox/AndersenLab/LabFolders/Tim/projects/easyFulcrum-2017AugustHawaii/data/processed/fulcrum/photos/thumbnails/C-0817.jpg
hawaii2017	C-0456	S-05309			stefanzdraljevic2018@u.northwestern.edu	2017-08-08T14:19:36Z	2017-08-08	51540	21.90107656	-159.6012332	21.901075	-159.601247222222	21.901075	-159.601247222222	photo	1.45866610544122	6.742892265	3.88693528693529	3.88693528693529	photo		Kauai		Wild forest	Full	54	Leaf litter			86.3	30.2	32.9	32.9	no				ee8e6eea-9d11-4fb5-993d-03c7c9de7175	https://storage.googleapis.com/elegansvariation.org/photos/hawaii2017/C-0456.jpg	/Users/tim/Dropbox/AndersenLab/LabFolders/Tim/projects/easyFulcrum-2017AugustHawaii/data/raw/fulcrum/photos/ee8e6eea-9d11-4fb5-993d-03c7c9de7175.jpg	/Users/tim/Dropbox/AndersenLab/LabFolders/Tim/projects/easyFulcrum-2017AugustHawaii/data/processed/fulcrum/photos/C-0456.jpg	/Users/tim/Dropbox/AndersenLab/LabFolders/Tim/projects/easyFulcrum-2017AugustHawaii/data/processed/fulcrum/photos/thumbnails/C-0456.jpg
hawaii2017	C-0456	S-05272			stefanzdraljevic2018@u.northwestern.edu	2017-08-08T14:19:36Z	2017-08-08	51540	21.90107656	-159.6012332	21.901075	-159.601247222222	21.901075	-159.601247222222	photo	1.45866610544122	6.742892265	3.88693528693529	3.88693528693529	photo		Kauai		Wild forest	Full	54	Leaf litter			86.3	30.2	32.9	32.9	no				ee8e6eea-9d11-4fb5-993d-03c7c9de7175	https://storage.googleapis.com/elegansvariation.org/photos/hawaii2017/C-0456.jpg	/Users/tim/Dropbox/AndersenLab/LabFolders/Tim/projects/easyFulcrum-2017AugustHawaii/data/raw/fulcrum/photos/ee8e6eea-9d11-4fb5-993d-03c7c9de7175.jpg	/Users/tim/Dropbox/AndersenLab/LabFolders/Tim/projects/easyFulcrum-2017AugustHawaii/data/processed/fulcrum/photos/C-0456.jpg	/Users/tim/Dropbox/AndersenLab/LabFolders/Tim/projects/easyFulcrum-2017AugustHawaii/data/processed/fulcrum/photos/thumbnails/C-0456.jpg
hawaii2017	C-0456	S-05301			stefanzdraljevic2018@u.northwestern.edu	2017-08-08T14:19:36Z	2017-08-08	51540	21.90107656	-159.6012332	21.901075	-159.601247222222	21.901075	-159.601247222222	photo	1.45866610544122	6.742892265	3.88693528693529	3.88693528693529	photo		Kauai		Wild forest	Full	54	Leaf litter			86.3	30.2	32.9	32.9	no				ee8e6eea-9d11-4fb5-993d-03c7c9de7175	https://storage.googleapis.com/elegansvariation.org/photos/hawaii2017/C-0456.jpg	/Users/tim/Dropbox/AndersenLab/LabFolders/Tim/projects/easyFulcrum-2017AugustHawaii/data/raw/fulcrum/photos/ee8e6eea-9d11-4fb5-993d-03c7c9de7175.jpg	/Users/tim/Dropbox/AndersenLab/LabFolders/Tim/projects/easyFulcrum-2017AugustHawaii/data/processed/fulcrum/photos/C-0456.jpg	/Users/tim/Dropbox/AndersenLab/LabFolders/Tim/projects/easyFulcrum-2017AugustHawaii/data/processed/fulcrum/photos/thumbnails/C-0456.jpg
hawaii2017	C-0456	S-05264			stefanzdraljevic2018@u.northwestern.edu	2017-08-08T14:19:36Z	2017-08-08	51540	21.90107656	-159.6012332	21.901075	-159.601247222222	21.901075	-159.601247222222	photo	1.45866610544122	6.742892265	3.88693528693529	3.88693528693529	photo		Kauai		Wild forest	Full	54	Leaf litter			86.3	30.2	32.9	32.9	no				ee8e6eea-9d11-4fb5-993d-03c7c9de7175	https://storage.googleapis.com/elegansvariation.org/photos/hawaii2017/C-0456.jpg	/Users/tim/Dropbox/AndersenLab/LabFolders/Tim/projects/easyFulcrum-2017AugustHawaii/data/raw/fulcrum/photos/ee8e6eea-9d11-4fb5-993d-03c7c9de7175.jpg	/Users/tim/Dropbox/AndersenLab/LabFolders/Tim/projects/easyFulcrum-2017AugustHawaii/data/processed/fulcrum/photos/C-0456.jpg	/Users/tim/Dropbox/AndersenLab/LabFolders/Tim/projects/easyFulcrum-2017AugustHawaii/data/processed/fulcrum/photos/thumbnails/C-0456.jpg
hawaii2017	C-0456	S-05302			stefanzdraljevic2018@u.northwestern.edu	2017-08-08T14:19:36Z	2017-08-08	51540	21.90107656	-159.6012332	21.901075	-159.601247222222	21.901075	-159.601247222222	photo	1.45866610544122	6.742892265	3.88693528693529	3.88693528693529	photo		Kauai		Wild forest	Full	54	Leaf litter			86.3	30.2	32.9	32.9	no				ee8e6eea-9d11-4fb5-993d-03c7c9de7175	https://storage.googleapis.com/elegansvariation.org/photos/hawaii2017/C-0456.jpg	/Users/tim/Dropbox/AndersenLab/LabFolders/Tim/projects/easyFulcrum-2017AugustHawaii/data/raw/fulcrum/photos/ee8e6eea-9d11-4fb5-993d-03c7c9de7175.jpg	/Users/tim/Dropbox/AndersenLab/LabFolders/Tim/projects/easyFulcrum-2017AugustHawaii/data/processed/fulcrum/photos/C-0456.jpg	/Users/tim/Dropbox/AndersenLab/LabFolders/Tim/projects/easyFulcrum-2017AugustHawaii/data/processed/fulcrum/photos/thumbnails/C-0456.jpg
hawaii2017	C-0456	S-05280			stefanzdraljevic2018@u.northwestern.edu	2017-08-08T14:19:36Z	2017-08-08	51540	21.90107656	-159.6012332	21.901075	-159.601247222222	21.901075	-159.601247222222	photo	1.45866610544122	6.742892265	3.88693528693529	3.88693528693529	photo		Kauai		Wild forest	Full	54	Leaf litter			86.3	30.2	32.9	32.9	no				ee8e6eea-9d11-4fb5-993d-03c7c9de7175	https://storage.googleapis.com/elegansvariation.org/photos/hawaii2017/C-0456.jpg	/Users/tim/Dropbox/AndersenLab/LabFolders/Tim/projects/easyFulcrum-2017AugustHawaii/data/raw/fulcrum/photos/ee8e6eea-9d11-4fb5-993d-03c7c9de7175.jpg	/Users/tim/Dropbox/AndersenLab/LabFolders/Tim/projects/easyFulcrum-2017AugustHawaii/data/processed/fulcrum/photos/C-0456.jpg	/Users/tim/Dropbox/AndersenLab/LabFolders/Tim/projects/easyFulcrum-2017AugustHawaii/data/processed/fulcrum/photos/thumbnails/C-0456.jpg
hawaii2017	C-0833	S-05268			daehan.lee@northwestern.edu	2017-08-08T10:25:42Z	2017-08-08	37500	22.14112923	-159.6494962	22.1415138888889	-159.650611111111	22.1415138888889	-159.650611111111	photo	122.674884384674	1239.624499	1252.0297029703	1252.0297029703	photo		Kauai	Awa'awapuhi Trail	Wild forest	Partially Obstructed	67.5	Leaf litter			22.2	22.2	19.8	19.8	no				9826ece1-f09a-4cd7-a25e-c9bc2f716052	https://storage.googleapis.com/elegansvariation.org/photos/hawaii2017/C-0833.jpg	/Users/tim/Dropbox/AndersenLab/LabFolders/Tim/projects/easyFulcrum-2017AugustHawaii/data/raw/fulcrum/photos/9826ece1-f09a-4cd7-a25e-c9bc2f716052.jpg	/Users/tim/Dropbox/AndersenLab/LabFolders/Tim/projects/easyFulcrum-2017AugustHawaii/data/processed/fulcrum/photos/C-0833.jpg	/Users/tim/Dropbox/AndersenLab/LabFolders/Tim/projects/easyFulcrum-2017AugustHawaii/data/processed/fulcrum/photos/thumbnails/C-0833.jpg
hawaii2017	C-0833	S-05279			daehan.lee@northwestern.edu	2017-08-08T10:25:42Z	2017-08-08	37500	22.14112923	-159.6494962	22.1415138888889	-159.650611111111	22.1415138888889	-159.650611111111	photo	122.674884384674	1239.624499	1252.0297029703	1252.0297029703	photo		Kauai	Awa'awapuhi Trail	Wild forest	Partially Obstructed	67.5	Leaf litter			22.2	22.2	19.8	19.8	no				9826ece1-f09a-4cd7-a25e-c9bc2f716052	https://storage.googleapis.com/elegansvariation.org/photos/hawaii2017/C-0833.jpg	/Users/tim/Dropbox/AndersenLab/LabFolders/Tim/projects/easyFulcrum-2017AugustHawaii/data/raw/fulcrum/photos/9826ece1-f09a-4cd7-a25e-c9bc2f716052.jpg	/Users/tim/Dropbox/AndersenLab/LabFolders/Tim/projects/easyFulcrum-2017AugustHawaii/data/processed/fulcrum/photos/C-0833.jpg	/Users/tim/Dropbox/AndersenLab/LabFolders/Tim/projects/easyFulcrum-2017AugustHawaii/data/processed/fulcrum/photos/thumbnails/C-0833.jpg
hawaii2017	C-0833	S-05284			daehan.lee@northwestern.edu	2017-08-08T10:25:42Z	2017-08-08	37500	22.14112923	-159.6494962	22.1415138888889	-159.650611111111	22.1415138888889	-159.650611111111	photo	122.674884384674	1239.624499	1252.0297029703	1252.0297029703	photo		Kauai	Awa'awapuhi Trail	Wild forest	Partially Obstructed	67.5	Leaf litter			22.2	22.2	19.8	19.8	no				9826ece1-f09a-4cd7-a25e-c9bc2f716052	https://storage.googleapis.com/elegansvariation.org/photos/hawaii2017/C-0833.jpg	/Users/tim/Dropbox/AndersenLab/LabFolders/Tim/projects/easyFulcrum-2017AugustHawaii/data/raw/fulcrum/photos/9826ece1-f09a-4cd7-a25e-c9bc2f716052.jpg	/Users/tim/Dropbox/AndersenLab/LabFolders/Tim/projects/easyFulcrum-2017AugustHawaii/data/processed/fulcrum/photos/C-0833.jpg	/Users/tim/Dropbox/AndersenLab/LabFolders/Tim/projects/easyFulcrum-2017AugustHawaii/data/processed/fulcrum/photos/thumbnails/C-0833.jpg
hawaii2017	C-0833	S-05305			daehan.lee@northwestern.edu	2017-08-08T10:25:42Z	2017-08-08	37500	22.14112923	-159.6494962	22.1415138888889	-159.650611111111	22.1415138888889	-159.650611111111	photo	122.674884384674	1239.624499	1252.0297029703	1252.0297029703	photo		Kauai	Awa'awapuhi Trail	Wild forest	Partially Obstructed	67.5	Leaf litter			22.2	22.2	19.8	19.8	no				9826ece1-f09a-4cd7-a25e-c9bc2f716052	https://storage.googleapis.com/elegansvariation.org/photos/hawaii2017/C-0833.jpg	/Users/tim/Dropbox/AndersenLab/LabFolders/Tim/projects/easyFulcrum-2017AugustHawaii/data/raw/fulcrum/photos/9826ece1-f09a-4cd7-a25e-c9bc2f716052.jpg	/Users/tim/Dropbox/AndersenLab/LabFolders/Tim/projects/easyFulcrum-2017AugustHawaii/data/processed/fulcrum/photos/C-0833.jpg	/Users/tim/Dropbox/AndersenLab/LabFolders/Tim/projects/easyFulcrum-2017AugustHawaii/data/processed/fulcrum/photos/thumbnails/C-0833.jpg
hawaii2017	C-0833	S-05373			daehan.lee@northwestern.edu	2017-08-08T10:25:42Z	2017-08-08	37500	22.14112923	-159.6494962	22.1415138888889	-159.650611111111	22.1415138888889	-159.650611111111	photo	122.674884384674	1239.624499	1252.0297029703	1252.0297029703	photo		Kauai	Awa'awapuhi Trail	Wild forest	Partially Obstructed	67.5	Leaf litter			22.2	22.2	19.8	19.8	no				9826ece1-f09a-4cd7-a25e-c9bc2f716052	https://storage.googleapis.com/elegansvariation.org/photos/hawaii2017/C-0833.jpg	/Users/tim/Dropbox/AndersenLab/LabFolders/Tim/projects/easyFulcrum-2017AugustHawaii/data/raw/fulcrum/photos/9826ece1-f09a-4cd7-a25e-c9bc2f716052.jpg	/Users/tim/Dropbox/AndersenLab/LabFolders/Tim/projects/easyFulcrum-2017AugustHawaii/data/processed/fulcrum/photos/C-0833.jpg	/Users/tim/Dropbox/AndersenLab/LabFolders/Tim/projects/easyFulcrum-2017AugustHawaii/data/processed/fulcrum/photos/thumbnails/C-0833.jpg
hawaii2017	C-0833	S-05263			daehan.lee@northwestern.edu	2017-08-08T10:25:42Z	2017-08-08	37500	22.14112923	-159.6494962	22.1415138888889	-159.650611111111	22.1415138888889	-159.650611111111	photo	122.674884384674	1239.624499	1252.0297029703	1252.0297029703	photo		Kauai	Awa'awapuhi Trail	Wild forest	Partially Obstructed	67.5	Leaf litter			22.2	22.2	19.8	19.8	no				9826ece1-f09a-4cd7-a25e-c9bc2f716052	https://storage.googleapis.com/elegansvariation.org/photos/hawaii2017/C-0833.jpg	/Users/tim/Dropbox/AndersenLab/LabFolders/Tim/projects/easyFulcrum-2017AugustHawaii/data/raw/fulcrum/photos/9826ece1-f09a-4cd7-a25e-c9bc2f716052.jpg	/Users/tim/Dropbox/AndersenLab/LabFolders/Tim/projects/easyFulcrum-2017AugustHawaii/data/processed/fulcrum/photos/C-0833.jpg	/Users/tim/Dropbox/AndersenLab/LabFolders/Tim/projects/easyFulcrum-2017AugustHawaii/data/processed/fulcrum/photos/thumbnails/C-0833.jpg
hawaii2017	C-0158	S-05346			erik.andersen@northwestern.edu	2017-08-08T08:35:56Z	2017-08-08	30900	22.12952001	-159.6597233	22.1295194444444	-159.659722222222	22.1295194444444	-159.659722222222	photo	0.127732581239532	1117.980456	1117.98039215686	1117.98039215686	photo		Kauai		Wild forest	Partially Obstructed	73.6	Leaf litter			20.1	20.1	17	17	no				91dfea48-eeab-4b0e-8bd5-a1053b90ca38	https://storage.googleapis.com/elegansvariation.org/photos/hawaii2017/C-0158.jpg	/Users/tim/Dropbox/AndersenLab/LabFolders/Tim/projects/easyFulcrum-2017AugustHawaii/data/raw/fulcrum/photos/91dfea48-eeab-4b0e-8bd5-a1053b90ca38.jpg	/Users/tim/Dropbox/AndersenLab/LabFolders/Tim/projects/easyFulcrum-2017AugustHawaii/data/processed/fulcrum/photos/C-0158.jpg	/Users/tim/Dropbox/AndersenLab/LabFolders/Tim/projects/easyFulcrum-2017AugustHawaii/data/processed/fulcrum/photos/thumbnails/C-0158.jpg
hawaii2017	C-0158	S-05344			erik.andersen@northwestern.edu	2017-08-08T08:35:56Z	2017-08-08	30900	22.12952001	-159.6597233	22.1295194444444	-159.659722222222	22.1295194444444	-159.659722222222	photo	0.127732581239532	1117.980456	1117.98039215686	1117.98039215686	photo		Kauai		Wild forest	Partially Obstructed	73.6	Leaf litter			20.1	20.1	17	17	no				91dfea48-eeab-4b0e-8bd5-a1053b90ca38	https://storage.googleapis.com/elegansvariation.org/photos/hawaii2017/C-0158.jpg	/Users/tim/Dropbox/AndersenLab/LabFolders/Tim/projects/easyFulcrum-2017AugustHawaii/data/raw/fulcrum/photos/91dfea48-eeab-4b0e-8bd5-a1053b90ca38.jpg	/Users/tim/Dropbox/AndersenLab/LabFolders/Tim/projects/easyFulcrum-2017AugustHawaii/data/processed/fulcrum/photos/C-0158.jpg	/Users/tim/Dropbox/AndersenLab/LabFolders/Tim/projects/easyFulcrum-2017AugustHawaii/data/processed/fulcrum/photos/thumbnails/C-0158.jpg
hawaii2017	C-0158	S-05343			erik.andersen@northwestern.edu	2017-08-08T08:35:56Z	2017-08-08	30900	22.12952001	-159.6597233	22.1295194444444	-159.659722222222	22.1295194444444	-159.659722222222	photo	0.127732581239532	1117.980456	1117.98039215686	1117.98039215686	photo		Kauai		Wild forest	Partially Obstructed	73.6	Leaf litter			20.1	20.1	17	17	no				91dfea48-eeab-4b0e-8bd5-a1053b90ca38	https://storage.googleapis.com/elegansvariation.org/photos/hawaii2017/C-0158.jpg	/Users/tim/Dropbox/AndersenLab/LabFolders/Tim/projects/easyFulcrum-2017AugustHawaii/data/raw/fulcrum/photos/91dfea48-eeab-4b0e-8bd5-a1053b90ca38.jpg	/Users/tim/Dropbox/AndersenLab/LabFolders/Tim/projects/easyFulcrum-2017AugustHawaii/data/processed/fulcrum/photos/C-0158.jpg	/Users/tim/Dropbox/AndersenLab/LabFolders/Tim/projects/easyFulcrum-2017AugustHawaii/data/processed/fulcrum/photos/thumbnails/C-0158.jpg
hawaii2017	C-0653	S-05347			dec@u.northwestern.edu	2017-08-08T09:04:02Z	2017-08-08	32640	22.1315617	-159.6605036	22.1315805555556	-159.660472222222	22.1315805555556	-159.660472222222	photo	3.85679630755995	1170.178101	1169.73303167421	1169.73303167421	photo		Kauai		Wild forest	Partially Obstructed	75.4	Leaf litter			67.8	19.9	17.2	17.2	yes	6	2	B	112f12c7-2984-4e27-9b66-1473185a5da6	https://storage.googleapis.com/elegansvariation.org/photos/hawaii2017/C-0653.jpg	/Users/tim/Dropbox/AndersenLab/LabFolders/Tim/projects/easyFulcrum-2017AugustHawaii/data/raw/fulcrum/photos/112f12c7-2984-4e27-9b66-1473185a5da6.jpg	/Users/tim/Dropbox/AndersenLab/LabFolders/Tim/projects/easyFulcrum-2017AugustHawaii/data/processed/fulcrum/photos/C-0653.jpg	/Users/tim/Dropbox/AndersenLab/LabFolders/Tim/projects/easyFulcrum-2017AugustHawaii/data/processed/fulcrum/photos/thumbnails/C-0653.jpg
hawaii2017	C-0730	S-05374			dec@u.northwestern.edu	2017-08-08T08:42:56Z	2017-08-08	31320	22.13033129	-159.6603035	22.1303138888889	-159.660325	22.1303138888889	-159.660325	photo	2.94407747140671	1149.237628	1148.92741935484	1148.92741935484	photo		Kauai		Wild forest	Partially Obstructed	75.9	Leaf litter			69	20.6	15.3	15.3	no				d4188a29-99f8-41e5-9c34-65aed55cf54f	https://storage.googleapis.com/elegansvariation.org/photos/hawaii2017/C-0730.jpg	/Users/tim/Dropbox/AndersenLab/LabFolders/Tim/projects/easyFulcrum-2017AugustHawaii/data/raw/fulcrum/photos/d4188a29-99f8-41e5-9c34-65aed55cf54f.jpg	/Users/tim/Dropbox/AndersenLab/LabFolders/Tim/projects/easyFulcrum-2017AugustHawaii/data/processed/fulcrum/photos/C-0730.jpg	/Users/tim/Dropbox/AndersenLab/LabFolders/Tim/projects/easyFulcrum-2017AugustHawaii/data/processed/fulcrum/photos/thumbnails/C-0730.jpg
hawaii2017	C-0721	S-05370			dec@u.northwestern.edu	2017-08-08T08:18:27Z	2017-08-08	29880	22.0718026	-159.6625518	22.0711527777778	-159.662497222222	22.0711527777778	-159.662497222222	photo	72.5566627202391	1027.502321	1032.18032786885	1032.18032786885	photo		Kauai		Wild forest	Obstructed	64.5	Soil			71.5	21.9	18	18	no				1811652f-6612-4d91-ad50-2420dd3fd84b	https://storage.googleapis.com/elegansvariation.org/photos/hawaii2017/C-0721.jpg	/Users/tim/Dropbox/AndersenLab/LabFolders/Tim/projects/easyFulcrum-2017AugustHawaii/data/raw/fulcrum/photos/1811652f-6612-4d91-ad50-2420dd3fd84b.jpg	/Users/tim/Dropbox/AndersenLab/LabFolders/Tim/projects/easyFulcrum-2017AugustHawaii/data/processed/fulcrum/photos/C-0721.jpg	/Users/tim/Dropbox/AndersenLab/LabFolders/Tim/projects/easyFulcrum-2017AugustHawaii/data/processed/fulcrum/photos/thumbnails/C-0721.jpg
hawaii2017	C-0721	S-05376			dec@u.northwestern.edu	2017-08-08T08:18:27Z	2017-08-08	29880	22.0718026	-159.6625518	22.0711527777778	-159.662497222222	22.0711527777778	-159.662497222222	photo	72.5566627202391	1027.502321	1032.18032786885	1032.18032786885	photo		Kauai		Wild forest	Obstructed	64.5	Soil			71.5	21.9	18	18	no				1811652f-6612-4d91-ad50-2420dd3fd84b	https://storage.googleapis.com/elegansvariation.org/photos/hawaii2017/C-0721.jpg	/Users/tim/Dropbox/AndersenLab/LabFolders/Tim/projects/easyFulcrum-2017AugustHawaii/data/raw/fulcrum/photos/1811652f-6612-4d91-ad50-2420dd3fd84b.jpg	/Users/tim/Dropbox/AndersenLab/LabFolders/Tim/projects/easyFulcrum-2017AugustHawaii/data/processed/fulcrum/photos/C-0721.jpg	/Users/tim/Dropbox/AndersenLab/LabFolders/Tim/projects/easyFulcrum-2017AugustHawaii/data/processed/fulcrum/photos/thumbnails/C-0721.jpg
hawaii2017	C-0721	S-05375			dec@u.northwestern.edu	2017-08-08T08:18:27Z	2017-08-08	29880	22.0718026	-159.6625518	22.0711527777778	-159.662497222222	22.0711527777778	-159.662497222222	photo	72.5566627202391	1027.502321	1032.18032786885	1032.18032786885	photo		Kauai		Wild forest	Obstructed	64.5	Soil			71.5	21.9	18	18	no				1811652f-6612-4d91-ad50-2420dd3fd84b	https://storage.googleapis.com/elegansvariation.org/photos/hawaii2017/C-0721.jpg	/Users/tim/Dropbox/AndersenLab/LabFolders/Tim/projects/easyFulcrum-2017AugustHawaii/data/raw/fulcrum/photos/1811652f-6612-4d91-ad50-2420dd3fd84b.jpg	/Users/tim/Dropbox/AndersenLab/LabFolders/Tim/projects/easyFulcrum-2017AugustHawaii/data/processed/fulcrum/photos/C-0721.jpg	/Users/tim/Dropbox/AndersenLab/LabFolders/Tim/projects/easyFulcrum-2017AugustHawaii/data/processed/fulcrum/photos/thumbnails/C-0721.jpg
hawaii2017	C-0742	S-05256			briana.rodriguez@northwestern.edu	2017-08-08T13:55:26Z	2017-08-08	50100	22.15699653	-159.6239042			22.15699653	-159.6239042	fulcrum							Kauai		Wild forest	Partially Obstructed	65.9	Rotting vegetable	Ginger root		24	24	21.7	21.7	no				fda92614-ace1-4a88-bd1e-7083cb0adff7	https://storage.googleapis.com/elegansvariation.org/photos/hawaii2017/C-0742.jpg	/Users/tim/Dropbox/AndersenLab/LabFolders/Tim/projects/easyFulcrum-2017AugustHawaii/data/raw/fulcrum/photos/fda92614-ace1-4a88-bd1e-7083cb0adff7.jpg	/Users/tim/Dropbox/AndersenLab/LabFolders/Tim/projects/easyFulcrum-2017AugustHawaii/data/processed/fulcrum/photos/C-0742.jpg	/Users/tim/Dropbox/AndersenLab/LabFolders/Tim/projects/easyFulcrum-2017AugustHawaii/data/processed/fulcrum/photos/thumbnails/C-0742.jpg
hawaii2017	C-0840	S-05356			daehan.lee@northwestern.edu	2017-08-08T10:49:56Z	2017-08-08	38940	22.14326067	-159.6545423	22.1438527777778	-159.655791666667	22.1438527777778	-159.655791666667	photo	144.704258675091	1230.061511	1210.23188405797	1210.23188405797	photo		Kauai	Awa'awapuhi Trail	Wild forest	Partially Obstructed	65.2	Leaf litter			23.4	23.4	19.2	19.2	no				915fe3d5-6dca-44b8-8e8e-6f0589234562	https://storage.googleapis.com/elegansvariation.org/photos/hawaii2017/C-0840.jpg	/Users/tim/Dropbox/AndersenLab/LabFolders/Tim/projects/easyFulcrum-2017AugustHawaii/data/raw/fulcrum/photos/915fe3d5-6dca-44b8-8e8e-6f0589234562.jpg	/Users/tim/Dropbox/AndersenLab/LabFolders/Tim/projects/easyFulcrum-2017AugustHawaii/data/processed/fulcrum/photos/C-0840.jpg	/Users/tim/Dropbox/AndersenLab/LabFolders/Tim/projects/easyFulcrum-2017AugustHawaii/data/processed/fulcrum/photos/thumbnails/C-0840.jpg
hawaii2017	C-0840	S-05355			daehan.lee@northwestern.edu	2017-08-08T10:49:56Z	2017-08-08	38940	22.14326067	-159.6545423	22.1438527777778	-159.655791666667	22.1438527777778	-159.655791666667	photo	144.704258675091	1230.061511	1210.23188405797	1210.23188405797	photo		Kauai	Awa'awapuhi Trail	Wild forest	Partially Obstructed	65.2	Leaf litter			23.4	23.4	19.2	19.2	no				915fe3d5-6dca-44b8-8e8e-6f0589234562	https://storage.googleapis.com/elegansvariation.org/photos/hawaii2017/C-0840.jpg	/Users/tim/Dropbox/AndersenLab/LabFolders/Tim/projects/easyFulcrum-2017AugustHawaii/data/raw/fulcrum/photos/915fe3d5-6dca-44b8-8e8e-6f0589234562.jpg	/Users/tim/Dropbox/AndersenLab/LabFolders/Tim/projects/easyFulcrum-2017AugustHawaii/data/processed/fulcrum/photos/C-0840.jpg	/Users/tim/Dropbox/AndersenLab/LabFolders/Tim/projects/easyFulcrum-2017AugustHawaii/data/processed/fulcrum/photos/thumbnails/C-0840.jpg
hawaii2017	C-0840	S-05252			daehan.lee@northwestern.edu	2017-08-08T10:49:56Z	2017-08-08	38940	22.14326067	-159.6545423	22.1438527777778	-159.655791666667	22.1438527777778	-159.655791666667	photo	144.704258675091	1230.061511	1210.23188405797	1210.23188405797	photo		Kauai	Awa'awapuhi Trail	Wild forest	Partially Obstructed	65.2	Leaf litter			23.4	23.4	19.2	19.2	no				915fe3d5-6dca-44b8-8e8e-6f0589234562	https://storage.googleapis.com/elegansvariation.org/photos/hawaii2017/C-0840.jpg	/Users/tim/Dropbox/AndersenLab/LabFolders/Tim/projects/easyFulcrum-2017AugustHawaii/data/raw/fulcrum/photos/915fe3d5-6dca-44b8-8e8e-6f0589234562.jpg	/Users/tim/Dropbox/AndersenLab/LabFolders/Tim/projects/easyFulcrum-2017AugustHawaii/data/processed/fulcrum/photos/C-0840.jpg	/Users/tim/Dropbox/AndersenLab/LabFolders/Tim/projects/easyFulcrum-2017AugustHawaii/data/processed/fulcrum/photos/thumbnails/C-0840.jpg
hawaii2017	C-0840	S-05251			daehan.lee@northwestern.edu	2017-08-08T10:49:56Z	2017-08-08	38940	22.14326067	-159.6545423	22.1438527777778	-159.655791666667	22.1438527777778	-159.655791666667	photo	144.704258675091	1230.061511	1210.23188405797	1210.23188405797	photo		Kauai	Awa'awapuhi Trail	Wild forest	Partially Obstructed	65.2	Leaf litter			23.4	23.4	19.2	19.2	no				915fe3d5-6dca-44b8-8e8e-6f0589234562	https://storage.googleapis.com/elegansvariation.org/photos/hawaii2017/C-0840.jpg	/Users/tim/Dropbox/AndersenLab/LabFolders/Tim/projects/easyFulcrum-2017AugustHawaii/data/raw/fulcrum/photos/915fe3d5-6dca-44b8-8e8e-6f0589234562.jpg	/Users/tim/Dropbox/AndersenLab/LabFolders/Tim/projects/easyFulcrum-2017AugustHawaii/data/processed/fulcrum/photos/C-0840.jpg	/Users/tim/Dropbox/AndersenLab/LabFolders/Tim/projects/easyFulcrum-2017AugustHawaii/data/processed/fulcrum/photos/thumbnails/C-0840.jpg
hawaii2017	C-0840	S-05265			daehan.lee@northwestern.edu	2017-08-08T10:49:56Z	2017-08-08	38940	22.14326067	-159.6545423	22.1438527777778	-159.655791666667	22.1438527777778	-159.655791666667	photo	144.704258675091	1230.061511	1210.23188405797	1210.23188405797	photo		Kauai	Awa'awapuhi Trail	Wild forest	Partially Obstructed	65.2	Leaf litter			23.4	23.4	19.2	19.2	no				915fe3d5-6dca-44b8-8e8e-6f0589234562	https://storage.googleapis.com/elegansvariation.org/photos/hawaii2017/C-0840.jpg	/Users/tim/Dropbox/AndersenLab/LabFolders/Tim/projects/easyFulcrum-2017AugustHawaii/data/raw/fulcrum/photos/915fe3d5-6dca-44b8-8e8e-6f0589234562.jpg	/Users/tim/Dropbox/AndersenLab/LabFolders/Tim/projects/easyFulcrum-2017AugustHawaii/data/processed/fulcrum/photos/C-0840.jpg	/Users/tim/Dropbox/AndersenLab/LabFolders/Tim/projects/easyFulcrum-2017AugustHawaii/data/processed/fulcrum/photos/thumbnails/C-0840.jpg
hawaii2017	C-0233	S-05350			shannonbrady2014@u.northwestern.edu	2017-08-08T13:50:42Z	2017-08-08	49800	22.136638	-159.6410759	22.1366388888889	-159.641075	22.1366388888889	-159.641075	photo	0.135659638779713	1156.144153	1156.14423076923	1156.14423076923	photo	Pu'u Ka Ohelo Berry Flat Trail	Kauai	Pu'u Ka Ohelo Berry Flat Trail	Wild forest	Partially Obstructed	61.4	Leaf litter			23.3	23.3	17.7	17.7	no				22104064-b27b-421f-b2fd-314cc7bafa4c	https://storage.googleapis.com/elegansvariation.org/photos/hawaii2017/C-0233.jpg	/Users/tim/Dropbox/AndersenLab/LabFolders/Tim/projects/easyFulcrum-2017AugustHawaii/data/raw/fulcrum/photos/22104064-b27b-421f-b2fd-314cc7bafa4c.jpg	/Users/tim/Dropbox/AndersenLab/LabFolders/Tim/projects/easyFulcrum-2017AugustHawaii/data/processed/fulcrum/photos/C-0233.jpg	/Users/tim/Dropbox/AndersenLab/LabFolders/Tim/projects/easyFulcrum-2017AugustHawaii/data/processed/fulcrum/photos/thumbnails/C-0233.jpg
hawaii2017	C-0233	S-05349			shannonbrady2014@u.northwestern.edu	2017-08-08T13:50:42Z	2017-08-08	49800	22.136638	-159.6410759	22.1366388888889	-159.641075	22.1366388888889	-159.641075	photo	0.135659638779713	1156.144153	1156.14423076923	1156.14423076923	photo	Pu'u Ka Ohelo Berry Flat Trail	Kauai	Pu'u Ka Ohelo Berry Flat Trail	Wild forest	Partially Obstructed	61.4	Leaf litter			23.3	23.3	17.7	17.7	no				22104064-b27b-421f-b2fd-314cc7bafa4c	https://storage.googleapis.com/elegansvariation.org/photos/hawaii2017/C-0233.jpg	/Users/tim/Dropbox/AndersenLab/LabFolders/Tim/projects/easyFulcrum-2017AugustHawaii/data/raw/fulcrum/photos/22104064-b27b-421f-b2fd-314cc7bafa4c.jpg	/Users/tim/Dropbox/AndersenLab/LabFolders/Tim/projects/easyFulcrum-2017AugustHawaii/data/processed/fulcrum/photos/C-0233.jpg	/Users/tim/Dropbox/AndersenLab/LabFolders/Tim/projects/easyFulcrum-2017AugustHawaii/data/processed/fulcrum/photos/thumbnails/C-0233.jpg
hawaii2017	C-0233	S-05348			shannonbrady2014@u.northwestern.edu	2017-08-08T13:50:42Z	2017-08-08	49800	22.136638	-159.6410759	22.1366388888889	-159.641075	22.1366388888889	-159.641075	photo	0.135659638779713	1156.144153	1156.14423076923	1156.14423076923	photo	Pu'u Ka Ohelo Berry Flat Trail	Kauai	Pu'u Ka Ohelo Berry Flat Trail	Wild forest	Partially Obstructed	61.4	Leaf litter			23.3	23.3	17.7	17.7	no				22104064-b27b-421f-b2fd-314cc7bafa4c	https://storage.googleapis.com/elegansvariation.org/photos/hawaii2017/C-0233.jpg	/Users/tim/Dropbox/AndersenLab/LabFolders/Tim/projects/easyFulcrum-2017AugustHawaii/data/raw/fulcrum/photos/22104064-b27b-421f-b2fd-314cc7bafa4c.jpg	/Users/tim/Dropbox/AndersenLab/LabFolders/Tim/projects/easyFulcrum-2017AugustHawaii/data/processed/fulcrum/photos/C-0233.jpg	/Users/tim/Dropbox/AndersenLab/LabFolders/Tim/projects/easyFulcrum-2017AugustHawaii/data/processed/fulcrum/photos/thumbnails/C-0233.jpg
hawaii2017	C-0527	S-05360			shannonbrady2014@u.northwestern.edu	2017-08-07T14:15:29Z	2017-08-07	51300	22.14598114	-159.6116399			22.14598114	-159.6116399	fulcrum		1182.925598		1182.925598	fulcrum		Kauai		Wild forest	Partially Obstructed	64.2	Rotting fruit			26	26			no				e1193727-1fd4-4c92-9e94-dbacb50ad02a	https://storage.googleapis.com/elegansvariation.org/photos/hawaii2017/C-0527.jpg	/Users/tim/Dropbox/AndersenLab/LabFolders/Tim/projects/easyFulcrum-2017AugustHawaii/data/raw/fulcrum/photos/e1193727-1fd4-4c92-9e94-dbacb50ad02a.jpg	/Users/tim/Dropbox/AndersenLab/LabFolders/Tim/projects/easyFulcrum-2017AugustHawaii/data/processed/fulcrum/photos/C-0527.jpg	/Users/tim/Dropbox/AndersenLab/LabFolders/Tim/projects/easyFulcrum-2017AugustHawaii/data/processed/fulcrum/photos/thumbnails/C-0527.jpg
hawaii2017	C-0527	S-05359			shannonbrady2014@u.northwestern.edu	2017-08-07T14:15:29Z	2017-08-07	51300	22.14598114	-159.6116399			22.14598114	-159.6116399	fulcrum		1182.925598		1182.925598	fulcrum		Kauai		Wild forest	Partially Obstructed	64.2	Rotting fruit			26	26			no				e1193727-1fd4-4c92-9e94-dbacb50ad02a	https://storage.googleapis.com/elegansvariation.org/photos/hawaii2017/C-0527.jpg	/Users/tim/Dropbox/AndersenLab/LabFolders/Tim/projects/easyFulcrum-2017AugustHawaii/data/raw/fulcrum/photos/e1193727-1fd4-4c92-9e94-dbacb50ad02a.jpg	/Users/tim/Dropbox/AndersenLab/LabFolders/Tim/projects/easyFulcrum-2017AugustHawaii/data/processed/fulcrum/photos/C-0527.jpg	/Users/tim/Dropbox/AndersenLab/LabFolders/Tim/projects/easyFulcrum-2017AugustHawaii/data/processed/fulcrum/photos/thumbnails/C-0527.jpg
hawaii2017	C-0527	S-05357			shannonbrady2014@u.northwestern.edu	2017-08-07T14:15:29Z	2017-08-07	51300	22.14598114	-159.6116399			22.14598114	-159.6116399	fulcrum		1182.925598		1182.925598	fulcrum		Kauai		Wild forest	Partially Obstructed	64.2	Rotting fruit			26	26			no				e1193727-1fd4-4c92-9e94-dbacb50ad02a	https://storage.googleapis.com/elegansvariation.org/photos/hawaii2017/C-0527.jpg	/Users/tim/Dropbox/AndersenLab/LabFolders/Tim/projects/easyFulcrum-2017AugustHawaii/data/raw/fulcrum/photos/e1193727-1fd4-4c92-9e94-dbacb50ad02a.jpg	/Users/tim/Dropbox/AndersenLab/LabFolders/Tim/projects/easyFulcrum-2017AugustHawaii/data/processed/fulcrum/photos/C-0527.jpg	/Users/tim/Dropbox/AndersenLab/LabFolders/Tim/projects/easyFulcrum-2017AugustHawaii/data/processed/fulcrum/photos/thumbnails/C-0527.jpg
hawaii2017	C-0216	S-05352			daehan.lee@northwestern.edu	2017-08-07T10:25:43Z	2017-08-07	37500	22.15330504	-159.6172328	22.15325	-159.617155555556	22.15325	-159.617155555556	photo	10.048197414809	1262.881946	1251.40099009901	1251.40099009901	photo		Kauai		Wild forest	Partially Obstructed	67.4	Leaf litter			21.9	21.9	18.7	18.7	no				d7329032-426b-4c95-b2f4-1ee0f3fbd9e0	https://storage.googleapis.com/elegansvariation.org/photos/hawaii2017/C-0216.jpg	/Users/tim/Dropbox/AndersenLab/LabFolders/Tim/projects/easyFulcrum-2017AugustHawaii/data/raw/fulcrum/photos/d7329032-426b-4c95-b2f4-1ee0f3fbd9e0.jpg	/Users/tim/Dropbox/AndersenLab/LabFolders/Tim/projects/easyFulcrum-2017AugustHawaii/data/processed/fulcrum/photos/C-0216.jpg	/Users/tim/Dropbox/AndersenLab/LabFolders/Tim/projects/easyFulcrum-2017AugustHawaii/data/processed/fulcrum/photos/thumbnails/C-0216.jpg
hawaii2017	C-0812	S-05358			shannonbrady2014@u.northwestern.edu	2017-08-08T09:55:23Z	2017-08-08	35700	22.14909183	-159.641361	22.1490916666667	-159.641441666667	22.1490916666667	-159.641441666667	photo	8.31713825244363	1250.928821	1250.34259259259	1250.34259259259	photo		Kauai		Wild forest	Partially Obstructed	71.1	Leaf litter			21.2	21.2	18.3	18.3	yes	5	3 - Outer Circle	A	a6869780-849a-4a09-a526-6344d67a0245	https://storage.googleapis.com/elegansvariation.org/photos/hawaii2017/C-0812.jpg	/Users/tim/Dropbox/AndersenLab/LabFolders/Tim/projects/easyFulcrum-2017AugustHawaii/data/raw/fulcrum/photos/a6869780-849a-4a09-a526-6344d67a0245.jpg	/Users/tim/Dropbox/AndersenLab/LabFolders/Tim/projects/easyFulcrum-2017AugustHawaii/data/processed/fulcrum/photos/C-0812.jpg	/Users/tim/Dropbox/AndersenLab/LabFolders/Tim/projects/easyFulcrum-2017AugustHawaii/data/processed/fulcrum/photos/thumbnails/C-0812.jpg
hawaii2017	C-0829	S-05405			daehan.lee@northwestern.edu	2017-08-08T09:19:11Z	2017-08-08	33540	22.13276728	-159.6605303	22.132725	-159.660536111111	22.132725	-159.660536111111	photo	4.74457999080203	1113.927112	1115.59770114943	1115.59770114943	photo		Kauai		Wild forest	Partially Obstructed	84.9	Leaf litter	with rotting fruit		18.8	18.8	17.2	17.2	no				89c1cfd5-5769-4577-81f2-cdb2608d7d0e	https://storage.googleapis.com/elegansvariation.org/photos/hawaii2017/C-0829.jpg	/Users/tim/Dropbox/AndersenLab/LabFolders/Tim/projects/easyFulcrum-2017AugustHawaii/data/raw/fulcrum/photos/89c1cfd5-5769-4577-81f2-cdb2608d7d0e.jpg	/Users/tim/Dropbox/AndersenLab/LabFolders/Tim/projects/easyFulcrum-2017AugustHawaii/data/processed/fulcrum/photos/C-0829.jpg	/Users/tim/Dropbox/AndersenLab/LabFolders/Tim/projects/easyFulcrum-2017AugustHawaii/data/processed/fulcrum/photos/thumbnails/C-0829.jpg
hawaii2017	C-0829	S-05408			daehan.lee@northwestern.edu	2017-08-08T09:19:11Z	2017-08-08	33540	22.13276728	-159.6605303	22.132725	-159.660536111111	22.132725	-159.660536111111	photo	4.74457999080203	1113.927112	1115.59770114943	1115.59770114943	photo		Kauai		Wild forest	Partially Obstructed	84.9	Leaf litter	with rotting fruit		18.8	18.8	17.2	17.2	no				89c1cfd5-5769-4577-81f2-cdb2608d7d0e	https://storage.googleapis.com/elegansvariation.org/photos/hawaii2017/C-0829.jpg	/Users/tim/Dropbox/AndersenLab/LabFolders/Tim/projects/easyFulcrum-2017AugustHawaii/data/raw/fulcrum/photos/89c1cfd5-5769-4577-81f2-cdb2608d7d0e.jpg	/Users/tim/Dropbox/AndersenLab/LabFolders/Tim/projects/easyFulcrum-2017AugustHawaii/data/processed/fulcrum/photos/C-0829.jpg	/Users/tim/Dropbox/AndersenLab/LabFolders/Tim/projects/easyFulcrum-2017AugustHawaii/data/processed/fulcrum/photos/thumbnails/C-0829.jpg
hawaii2017	C-0829	S-05412			daehan.lee@northwestern.edu	2017-08-08T09:19:11Z	2017-08-08	33540	22.13276728	-159.6605303	22.132725	-159.660536111111	22.132725	-159.660536111111	photo	4.74457999080203	1113.927112	1115.59770114943	1115.59770114943	photo		Kauai		Wild forest	Partially Obstructed	84.9	Leaf litter	with rotting fruit		18.8	18.8	17.2	17.2	no				89c1cfd5-5769-4577-81f2-cdb2608d7d0e	https://storage.googleapis.com/elegansvariation.org/photos/hawaii2017/C-0829.jpg	/Users/tim/Dropbox/AndersenLab/LabFolders/Tim/projects/easyFulcrum-2017AugustHawaii/data/raw/fulcrum/photos/89c1cfd5-5769-4577-81f2-cdb2608d7d0e.jpg	/Users/tim/Dropbox/AndersenLab/LabFolders/Tim/projects/easyFulcrum-2017AugustHawaii/data/processed/fulcrum/photos/C-0829.jpg	/Users/tim/Dropbox/AndersenLab/LabFolders/Tim/projects/easyFulcrum-2017AugustHawaii/data/processed/fulcrum/photos/thumbnails/C-0829.jpg
hawaii2017	C-0829	S-05411			daehan.lee@northwestern.edu	2017-08-08T09:19:11Z	2017-08-08	33540	22.13276728	-159.6605303	22.132725	-159.660536111111	22.132725	-159.660536111111	photo	4.74457999080203	1113.927112	1115.59770114943	1115.59770114943	photo		Kauai		Wild forest	Partially Obstructed	84.9	Leaf litter	with rotting fruit		18.8	18.8	17.2	17.2	no				89c1cfd5-5769-4577-81f2-cdb2608d7d0e	https://storage.googleapis.com/elegansvariation.org/photos/hawaii2017/C-0829.jpg	/Users/tim/Dropbox/AndersenLab/LabFolders/Tim/projects/easyFulcrum-2017AugustHawaii/data/raw/fulcrum/photos/89c1cfd5-5769-4577-81f2-cdb2608d7d0e.jpg	/Users/tim/Dropbox/AndersenLab/LabFolders/Tim/projects/easyFulcrum-2017AugustHawaii/data/processed/fulcrum/photos/C-0829.jpg	/Users/tim/Dropbox/AndersenLab/LabFolders/Tim/projects/easyFulcrum-2017AugustHawaii/data/processed/fulcrum/photos/thumbnails/C-0829.jpg
hawaii2017	C-0829	S-05397			daehan.lee@northwestern.edu	2017-08-08T09:19:11Z	2017-08-08	33540	22.13276728	-159.6605303	22.132725	-159.660536111111	22.132725	-159.660536111111	photo	4.74457999080203	1113.927112	1115.59770114943	1115.59770114943	photo		Kauai		Wild forest	Partially Obstructed	84.9	Leaf litter	with rotting fruit		18.8	18.8	17.2	17.2	no				89c1cfd5-5769-4577-81f2-cdb2608d7d0e	https://storage.googleapis.com/elegansvariation.org/photos/hawaii2017/C-0829.jpg	/Users/tim/Dropbox/AndersenLab/LabFolders/Tim/projects/easyFulcrum-2017AugustHawaii/data/raw/fulcrum/photos/89c1cfd5-5769-4577-81f2-cdb2608d7d0e.jpg	/Users/tim/Dropbox/AndersenLab/LabFolders/Tim/projects/easyFulcrum-2017AugustHawaii/data/processed/fulcrum/photos/C-0829.jpg	/Users/tim/Dropbox/AndersenLab/LabFolders/Tim/projects/easyFulcrum-2017AugustHawaii/data/processed/fulcrum/photos/thumbnails/C-0829.jpg
hawaii2017	C-0829	S-05394			daehan.lee@northwestern.edu	2017-08-08T09:19:11Z	2017-08-08	33540	22.13276728	-159.6605303	22.132725	-159.660536111111	22.132725	-159.660536111111	photo	4.74457999080203	1113.927112	1115.59770114943	1115.59770114943	photo		Kauai		Wild forest	Partially Obstructed	84.9	Leaf litter	with rotting fruit		18.8	18.8	17.2	17.2	no				89c1cfd5-5769-4577-81f2-cdb2608d7d0e	https://storage.googleapis.com/elegansvariation.org/photos/hawaii2017/C-0829.jpg	/Users/tim/Dropbox/AndersenLab/LabFolders/Tim/projects/easyFulcrum-2017AugustHawaii/data/raw/fulcrum/photos/89c1cfd5-5769-4577-81f2-cdb2608d7d0e.jpg	/Users/tim/Dropbox/AndersenLab/LabFolders/Tim/projects/easyFulcrum-2017AugustHawaii/data/processed/fulcrum/photos/C-0829.jpg	/Users/tim/Dropbox/AndersenLab/LabFolders/Tim/projects/easyFulcrum-2017AugustHawaii/data/processed/fulcrum/photos/thumbnails/C-0829.jpg
hawaii2017	C-0677	S-05446			daehan.lee@northwestern.edu	2017-08-08T12:33:12Z	2017-08-08	45180	22.12330981	-159.6563265	22.12295	-159.656883333333	22.12295	-159.656883333333	photo	70.0120370209448	1160.669299	1154.88235294118	1154.88235294118	photo		Kauai		Wild forest	Obstructed	58.3	Leaf litter	under log		23.6	23.6	17.1	17.1	no				01680abb-89e0-466e-bf5f-e9e2a0869d8e	https://storage.googleapis.com/elegansvariation.org/photos/hawaii2017/C-0677.jpg	/Users/tim/Dropbox/AndersenLab/LabFolders/Tim/projects/easyFulcrum-2017AugustHawaii/data/raw/fulcrum/photos/01680abb-89e0-466e-bf5f-e9e2a0869d8e.jpg	/Users/tim/Dropbox/AndersenLab/LabFolders/Tim/projects/easyFulcrum-2017AugustHawaii/data/processed/fulcrum/photos/C-0677.jpg	/Users/tim/Dropbox/AndersenLab/LabFolders/Tim/projects/easyFulcrum-2017AugustHawaii/data/processed/fulcrum/photos/thumbnails/C-0677.jpg
hawaii2017	C-0677	S-05445			daehan.lee@northwestern.edu	2017-08-08T12:33:12Z	2017-08-08	45180	22.12330981	-159.6563265	22.12295	-159.656883333333	22.12295	-159.656883333333	photo	70.0120370209448	1160.669299	1154.88235294118	1154.88235294118	photo		Kauai		Wild forest	Obstructed	58.3	Leaf litter	under log		23.6	23.6	17.1	17.1	no				01680abb-89e0-466e-bf5f-e9e2a0869d8e	https://storage.googleapis.com/elegansvariation.org/photos/hawaii2017/C-0677.jpg	/Users/tim/Dropbox/AndersenLab/LabFolders/Tim/projects/easyFulcrum-2017AugustHawaii/data/raw/fulcrum/photos/01680abb-89e0-466e-bf5f-e9e2a0869d8e.jpg	/Users/tim/Dropbox/AndersenLab/LabFolders/Tim/projects/easyFulcrum-2017AugustHawaii/data/processed/fulcrum/photos/C-0677.jpg	/Users/tim/Dropbox/AndersenLab/LabFolders/Tim/projects/easyFulcrum-2017AugustHawaii/data/processed/fulcrum/photos/thumbnails/C-0677.jpg
hawaii2017	C-0677	S-05452			daehan.lee@northwestern.edu	2017-08-08T12:33:12Z	2017-08-08	45180	22.12330981	-159.6563265	22.12295	-159.656883333333	22.12295	-159.656883333333	photo	70.0120370209448	1160.669299	1154.88235294118	1154.88235294118	photo		Kauai		Wild forest	Obstructed	58.3	Leaf litter	under log		23.6	23.6	17.1	17.1	no				01680abb-89e0-466e-bf5f-e9e2a0869d8e	https://storage.googleapis.com/elegansvariation.org/photos/hawaii2017/C-0677.jpg	/Users/tim/Dropbox/AndersenLab/LabFolders/Tim/projects/easyFulcrum-2017AugustHawaii/data/raw/fulcrum/photos/01680abb-89e0-466e-bf5f-e9e2a0869d8e.jpg	/Users/tim/Dropbox/AndersenLab/LabFolders/Tim/projects/easyFulcrum-2017AugustHawaii/data/processed/fulcrum/photos/C-0677.jpg	/Users/tim/Dropbox/AndersenLab/LabFolders/Tim/projects/easyFulcrum-2017AugustHawaii/data/processed/fulcrum/photos/thumbnails/C-0677.jpg
hawaii2017	C-0677	S-05451			daehan.lee@northwestern.edu	2017-08-08T12:33:12Z	2017-08-08	45180	22.12330981	-159.6563265	22.12295	-159.656883333333	22.12295	-159.656883333333	photo	70.0120370209448	1160.669299	1154.88235294118	1154.88235294118	photo		Kauai		Wild forest	Obstructed	58.3	Leaf litter	under log		23.6	23.6	17.1	17.1	no				01680abb-89e0-466e-bf5f-e9e2a0869d8e	https://storage.googleapis.com/elegansvariation.org/photos/hawaii2017/C-0677.jpg	/Users/tim/Dropbox/AndersenLab/LabFolders/Tim/projects/easyFulcrum-2017AugustHawaii/data/raw/fulcrum/photos/01680abb-89e0-466e-bf5f-e9e2a0869d8e.jpg	/Users/tim/Dropbox/AndersenLab/LabFolders/Tim/projects/easyFulcrum-2017AugustHawaii/data/processed/fulcrum/photos/C-0677.jpg	/Users/tim/Dropbox/AndersenLab/LabFolders/Tim/projects/easyFulcrum-2017AugustHawaii/data/processed/fulcrum/photos/thumbnails/C-0677.jpg
hawaii2017	C-0677	S-05418	Oscheius sp.		daehan.lee@northwestern.edu	2017-08-08T12:33:12Z	2017-08-08	45180	22.12330981	-159.6563265	22.12295	-159.656883333333	22.12295	-159.656883333333	photo	70.0120370209448	1160.669299	1154.88235294118	1154.88235294118	photo		Kauai		Wild forest	Obstructed	58.3	Leaf litter	under log		23.6	23.6	17.1	17.1	no				01680abb-89e0-466e-bf5f-e9e2a0869d8e	https://storage.googleapis.com/elegansvariation.org/photos/hawaii2017/C-0677.jpg	/Users/tim/Dropbox/AndersenLab/LabFolders/Tim/projects/easyFulcrum-2017AugustHawaii/data/raw/fulcrum/photos/01680abb-89e0-466e-bf5f-e9e2a0869d8e.jpg	/Users/tim/Dropbox/AndersenLab/LabFolders/Tim/projects/easyFulcrum-2017AugustHawaii/data/processed/fulcrum/photos/C-0677.jpg	/Users/tim/Dropbox/AndersenLab/LabFolders/Tim/projects/easyFulcrum-2017AugustHawaii/data/processed/fulcrum/photos/thumbnails/C-0677.jpg
hawaii2017	C-0677	S-05417			daehan.lee@northwestern.edu	2017-08-08T12:33:12Z	2017-08-08	45180	22.12330981	-159.6563265	22.12295	-159.656883333333	22.12295	-159.656883333333	photo	70.0120370209448	1160.669299	1154.88235294118	1154.88235294118	photo		Kauai		Wild forest	Obstructed	58.3	Leaf litter	under log		23.6	23.6	17.1	17.1	no				01680abb-89e0-466e-bf5f-e9e2a0869d8e	https://storage.googleapis.com/elegansvariation.org/photos/hawaii2017/C-0677.jpg	/Users/tim/Dropbox/AndersenLab/LabFolders/Tim/projects/easyFulcrum-2017AugustHawaii/data/raw/fulcrum/photos/01680abb-89e0-466e-bf5f-e9e2a0869d8e.jpg	/Users/tim/Dropbox/AndersenLab/LabFolders/Tim/projects/easyFulcrum-2017AugustHawaii/data/processed/fulcrum/photos/C-0677.jpg	/Users/tim/Dropbox/AndersenLab/LabFolders/Tim/projects/easyFulcrum-2017AugustHawaii/data/processed/fulcrum/photos/thumbnails/C-0677.jpg
hawaii2017	C-0678	S-05428			daehan.lee@northwestern.edu	2017-08-08T12:37:37Z	2017-08-08	45420	22.12290899	-159.6568765	22.1224888888889	-159.657330555556	22.1224888888889	-159.657330555556	photo	66.177790233987	1154.89342	1146.92553191489	1146.92553191489	photo		Kauai		Wild forest	Partially Obstructed	59.7	Leaf litter			23.6	23.6	20.4	20.4	no				698978ff-656b-4d31-ba7b-b1b0e2605d0f	https://storage.googleapis.com/elegansvariation.org/photos/hawaii2017/C-0678.jpg	/Users/tim/Dropbox/AndersenLab/LabFolders/Tim/projects/easyFulcrum-2017AugustHawaii/data/raw/fulcrum/photos/698978ff-656b-4d31-ba7b-b1b0e2605d0f.jpg	/Users/tim/Dropbox/AndersenLab/LabFolders/Tim/projects/easyFulcrum-2017AugustHawaii/data/processed/fulcrum/photos/C-0678.jpg	/Users/tim/Dropbox/AndersenLab/LabFolders/Tim/projects/easyFulcrum-2017AugustHawaii/data/processed/fulcrum/photos/thumbnails/C-0678.jpg
hawaii2017	C-0678	S-05427			daehan.lee@northwestern.edu	2017-08-08T12:37:37Z	2017-08-08	45420	22.12290899	-159.6568765	22.1224888888889	-159.657330555556	22.1224888888889	-159.657330555556	photo	66.177790233987	1154.89342	1146.92553191489	1146.92553191489	photo		Kauai		Wild forest	Partially Obstructed	59.7	Leaf litter			23.6	23.6	20.4	20.4	no				698978ff-656b-4d31-ba7b-b1b0e2605d0f	https://storage.googleapis.com/elegansvariation.org/photos/hawaii2017/C-0678.jpg	/Users/tim/Dropbox/AndersenLab/LabFolders/Tim/projects/easyFulcrum-2017AugustHawaii/data/raw/fulcrum/photos/698978ff-656b-4d31-ba7b-b1b0e2605d0f.jpg	/Users/tim/Dropbox/AndersenLab/LabFolders/Tim/projects/easyFulcrum-2017AugustHawaii/data/processed/fulcrum/photos/C-0678.jpg	/Users/tim/Dropbox/AndersenLab/LabFolders/Tim/projects/easyFulcrum-2017AugustHawaii/data/processed/fulcrum/photos/thumbnails/C-0678.jpg
hawaii2017	C-0678	S-05426			daehan.lee@northwestern.edu	2017-08-08T12:37:37Z	2017-08-08	45420	22.12290899	-159.6568765	22.1224888888889	-159.657330555556	22.1224888888889	-159.657330555556	photo	66.177790233987	1154.89342	1146.92553191489	1146.92553191489	photo		Kauai		Wild forest	Partially Obstructed	59.7	Leaf litter			23.6	23.6	20.4	20.4	no				698978ff-656b-4d31-ba7b-b1b0e2605d0f	https://storage.googleapis.com/elegansvariation.org/photos/hawaii2017/C-0678.jpg	/Users/tim/Dropbox/AndersenLab/LabFolders/Tim/projects/easyFulcrum-2017AugustHawaii/data/raw/fulcrum/photos/698978ff-656b-4d31-ba7b-b1b0e2605d0f.jpg	/Users/tim/Dropbox/AndersenLab/LabFolders/Tim/projects/easyFulcrum-2017AugustHawaii/data/processed/fulcrum/photos/C-0678.jpg	/Users/tim/Dropbox/AndersenLab/LabFolders/Tim/projects/easyFulcrum-2017AugustHawaii/data/processed/fulcrum/photos/thumbnails/C-0678.jpg
hawaii2017	C-0678	S-05425			daehan.lee@northwestern.edu	2017-08-08T12:37:37Z	2017-08-08	45420	22.12290899	-159.6568765	22.1224888888889	-159.657330555556	22.1224888888889	-159.657330555556	photo	66.177790233987	1154.89342	1146.92553191489	1146.92553191489	photo		Kauai		Wild forest	Partially Obstructed	59.7	Leaf litter			23.6	23.6	20.4	20.4	no				698978ff-656b-4d31-ba7b-b1b0e2605d0f	https://storage.googleapis.com/elegansvariation.org/photos/hawaii2017/C-0678.jpg	/Users/tim/Dropbox/AndersenLab/LabFolders/Tim/projects/easyFulcrum-2017AugustHawaii/data/raw/fulcrum/photos/698978ff-656b-4d31-ba7b-b1b0e2605d0f.jpg	/Users/tim/Dropbox/AndersenLab/LabFolders/Tim/projects/easyFulcrum-2017AugustHawaii/data/processed/fulcrum/photos/C-0678.jpg	/Users/tim/Dropbox/AndersenLab/LabFolders/Tim/projects/easyFulcrum-2017AugustHawaii/data/processed/fulcrum/photos/thumbnails/C-0678.jpg
hawaii2017	C-0678	S-05432			daehan.lee@northwestern.edu	2017-08-08T12:37:37Z	2017-08-08	45420	22.12290899	-159.6568765	22.1224888888889	-159.657330555556	22.1224888888889	-159.657330555556	photo	66.177790233987	1154.89342	1146.92553191489	1146.92553191489	photo		Kauai		Wild forest	Partially Obstructed	59.7	Leaf litter			23.6	23.6	20.4	20.4	no				698978ff-656b-4d31-ba7b-b1b0e2605d0f	https://storage.googleapis.com/elegansvariation.org/photos/hawaii2017/C-0678.jpg	/Users/tim/Dropbox/AndersenLab/LabFolders/Tim/projects/easyFulcrum-2017AugustHawaii/data/raw/fulcrum/photos/698978ff-656b-4d31-ba7b-b1b0e2605d0f.jpg	/Users/tim/Dropbox/AndersenLab/LabFolders/Tim/projects/easyFulcrum-2017AugustHawaii/data/processed/fulcrum/photos/C-0678.jpg	/Users/tim/Dropbox/AndersenLab/LabFolders/Tim/projects/easyFulcrum-2017AugustHawaii/data/processed/fulcrum/photos/thumbnails/C-0678.jpg
hawaii2017	C-0678	S-05431			daehan.lee@northwestern.edu	2017-08-08T12:37:37Z	2017-08-08	45420	22.12290899	-159.6568765	22.1224888888889	-159.657330555556	22.1224888888889	-159.657330555556	photo	66.177790233987	1154.89342	1146.92553191489	1146.92553191489	photo		Kauai		Wild forest	Partially Obstructed	59.7	Leaf litter			23.6	23.6	20.4	20.4	no				698978ff-656b-4d31-ba7b-b1b0e2605d0f	https://storage.googleapis.com/elegansvariation.org/photos/hawaii2017/C-0678.jpg	/Users/tim/Dropbox/AndersenLab/LabFolders/Tim/projects/easyFulcrum-2017AugustHawaii/data/raw/fulcrum/photos/698978ff-656b-4d31-ba7b-b1b0e2605d0f.jpg	/Users/tim/Dropbox/AndersenLab/LabFolders/Tim/projects/easyFulcrum-2017AugustHawaii/data/processed/fulcrum/photos/C-0678.jpg	/Users/tim/Dropbox/AndersenLab/LabFolders/Tim/projects/easyFulcrum-2017AugustHawaii/data/processed/fulcrum/photos/thumbnails/C-0678.jpg
hawaii2017	C-0670	S-05395			daehan.lee@northwestern.edu	2017-08-08T08:38:52Z	2017-08-08	31080	22.12996911	-159.660277	22.1299833333333	-159.660244444444	22.1299833333333	-159.660244444444	photo	3.71173715793908	1132.270129	1134.51612903226	1134.51612903226	photo		Kauai		Wild forest	Partially Obstructed	74.1	Leaf litter			18.8	18.8	16.7	16.7	no				f17f1a12-8f3b-4eac-9660-db8782e803bd	https://storage.googleapis.com/elegansvariation.org/photos/hawaii2017/C-0670.jpg	/Users/tim/Dropbox/AndersenLab/LabFolders/Tim/projects/easyFulcrum-2017AugustHawaii/data/raw/fulcrum/photos/f17f1a12-8f3b-4eac-9660-db8782e803bd.jpg	/Users/tim/Dropbox/AndersenLab/LabFolders/Tim/projects/easyFulcrum-2017AugustHawaii/data/processed/fulcrum/photos/C-0670.jpg	/Users/tim/Dropbox/AndersenLab/LabFolders/Tim/projects/easyFulcrum-2017AugustHawaii/data/processed/fulcrum/photos/thumbnails/C-0670.jpg
hawaii2017	C-0670	S-05396			daehan.lee@northwestern.edu	2017-08-08T08:38:52Z	2017-08-08	31080	22.12996911	-159.660277	22.1299833333333	-159.660244444444	22.1299833333333	-159.660244444444	photo	3.71173715793908	1132.270129	1134.51612903226	1134.51612903226	photo		Kauai		Wild forest	Partially Obstructed	74.1	Leaf litter			18.8	18.8	16.7	16.7	no				f17f1a12-8f3b-4eac-9660-db8782e803bd	https://storage.googleapis.com/elegansvariation.org/photos/hawaii2017/C-0670.jpg	/Users/tim/Dropbox/AndersenLab/LabFolders/Tim/projects/easyFulcrum-2017AugustHawaii/data/raw/fulcrum/photos/f17f1a12-8f3b-4eac-9660-db8782e803bd.jpg	/Users/tim/Dropbox/AndersenLab/LabFolders/Tim/projects/easyFulcrum-2017AugustHawaii/data/processed/fulcrum/photos/C-0670.jpg	/Users/tim/Dropbox/AndersenLab/LabFolders/Tim/projects/easyFulcrum-2017AugustHawaii/data/processed/fulcrum/photos/thumbnails/C-0670.jpg
hawaii2017	C-0682	S-05398			daehan.lee@northwestern.edu	2017-08-08T12:45:50Z	2017-08-08	45900	22.12150276	-159.6580796	22.1204805555556	-159.658325	22.1204805555556	-159.658325	photo	116.571425328846	1145.168689	1137.52212389381	1137.52212389381	photo		Kauai		Wild forest	Partially Obstructed	60.9	Leaf litter			22.9	22.9	19.7	19.7	no				19b0ef16-3ed7-4386-a79a-b874cad2bec1	https://storage.googleapis.com/elegansvariation.org/photos/hawaii2017/C-0682.jpg	/Users/tim/Dropbox/AndersenLab/LabFolders/Tim/projects/easyFulcrum-2017AugustHawaii/data/raw/fulcrum/photos/19b0ef16-3ed7-4386-a79a-b874cad2bec1.jpg	/Users/tim/Dropbox/AndersenLab/LabFolders/Tim/projects/easyFulcrum-2017AugustHawaii/data/processed/fulcrum/photos/C-0682.jpg	/Users/tim/Dropbox/AndersenLab/LabFolders/Tim/projects/easyFulcrum-2017AugustHawaii/data/processed/fulcrum/photos/thumbnails/C-0682.jpg
hawaii2017	C-0682	S-05351			daehan.lee@northwestern.edu	2017-08-08T12:45:50Z	2017-08-08	45900	22.12150276	-159.6580796	22.1204805555556	-159.658325	22.1204805555556	-159.658325	photo	116.571425328846	1145.168689	1137.52212389381	1137.52212389381	photo		Kauai		Wild forest	Partially Obstructed	60.9	Leaf litter			22.9	22.9	19.7	19.7	no				19b0ef16-3ed7-4386-a79a-b874cad2bec1	https://storage.googleapis.com/elegansvariation.org/photos/hawaii2017/C-0682.jpg	/Users/tim/Dropbox/AndersenLab/LabFolders/Tim/projects/easyFulcrum-2017AugustHawaii/data/raw/fulcrum/photos/19b0ef16-3ed7-4386-a79a-b874cad2bec1.jpg	/Users/tim/Dropbox/AndersenLab/LabFolders/Tim/projects/easyFulcrum-2017AugustHawaii/data/processed/fulcrum/photos/C-0682.jpg	/Users/tim/Dropbox/AndersenLab/LabFolders/Tim/projects/easyFulcrum-2017AugustHawaii/data/processed/fulcrum/photos/thumbnails/C-0682.jpg
hawaii2017	C-0666	S-05423			stefanzdraljevic2018@u.northwestern.edu	2017-08-08T11:15:06Z	2017-08-08	40500	22.14381329	-159.6555289	22.1438138888889	-159.655527777778	22.1438138888889	-159.655527777778	photo	0.133542552501121	1206.162097	1206.16216216216	1206.16216216216	photo		Kauai	Awa'awapuhi Trail	Wild forest	Partially Obstructed	55	Leaf litter			78.9	26.1	20.8	20.8	no				9392f740-5e69-4408-a3a4-8a652f3b2cc1	https://storage.googleapis.com/elegansvariation.org/photos/hawaii2017/C-0666.jpg	/Users/tim/Dropbox/AndersenLab/LabFolders/Tim/projects/easyFulcrum-2017AugustHawaii/data/raw/fulcrum/photos/9392f740-5e69-4408-a3a4-8a652f3b2cc1.jpg	/Users/tim/Dropbox/AndersenLab/LabFolders/Tim/projects/easyFulcrum-2017AugustHawaii/data/processed/fulcrum/photos/C-0666.jpg	/Users/tim/Dropbox/AndersenLab/LabFolders/Tim/projects/easyFulcrum-2017AugustHawaii/data/processed/fulcrum/photos/thumbnails/C-0666.jpg
hawaii2017	C-0666	S-05422			stefanzdraljevic2018@u.northwestern.edu	2017-08-08T11:15:06Z	2017-08-08	40500	22.14381329	-159.6555289	22.1438138888889	-159.655527777778	22.1438138888889	-159.655527777778	photo	0.133542552501121	1206.162097	1206.16216216216	1206.16216216216	photo		Kauai	Awa'awapuhi Trail	Wild forest	Partially Obstructed	55	Leaf litter			78.9	26.1	20.8	20.8	no				9392f740-5e69-4408-a3a4-8a652f3b2cc1	https://storage.googleapis.com/elegansvariation.org/photos/hawaii2017/C-0666.jpg	/Users/tim/Dropbox/AndersenLab/LabFolders/Tim/projects/easyFulcrum-2017AugustHawaii/data/raw/fulcrum/photos/9392f740-5e69-4408-a3a4-8a652f3b2cc1.jpg	/Users/tim/Dropbox/AndersenLab/LabFolders/Tim/projects/easyFulcrum-2017AugustHawaii/data/processed/fulcrum/photos/C-0666.jpg	/Users/tim/Dropbox/AndersenLab/LabFolders/Tim/projects/easyFulcrum-2017AugustHawaii/data/processed/fulcrum/photos/thumbnails/C-0666.jpg
hawaii2017	C-0666	S-05421	Caenorhabditis briggsae		stefanzdraljevic2018@u.northwestern.edu	2017-08-08T11:15:06Z	2017-08-08	40500	22.14381329	-159.6555289	22.1438138888889	-159.655527777778	22.1438138888889	-159.655527777778	photo	0.133542552501121	1206.162097	1206.16216216216	1206.16216216216	photo		Kauai	Awa'awapuhi Trail	Wild forest	Partially Obstructed	55	Leaf litter			78.9	26.1	20.8	20.8	no				9392f740-5e69-4408-a3a4-8a652f3b2cc1	https://storage.googleapis.com/elegansvariation.org/photos/hawaii2017/C-0666.jpg	/Users/tim/Dropbox/AndersenLab/LabFolders/Tim/projects/easyFulcrum-2017AugustHawaii/data/raw/fulcrum/photos/9392f740-5e69-4408-a3a4-8a652f3b2cc1.jpg	/Users/tim/Dropbox/AndersenLab/LabFolders/Tim/projects/easyFulcrum-2017AugustHawaii/data/processed/fulcrum/photos/C-0666.jpg	/Users/tim/Dropbox/AndersenLab/LabFolders/Tim/projects/easyFulcrum-2017AugustHawaii/data/processed/fulcrum/photos/thumbnails/C-0666.jpg
hawaii2017	C-0546	S-05439			shannonbrady2014@u.northwestern.edu	2017-08-08T15:03:25Z	2017-08-08	54180	22.13073077	-159.6578304	22.1307305555556	-159.657830555556	22.1307305555556	-159.657830555556	photo	0.0287604989252374	1130.472888	1130.47297297297	1130.47297297297	photo		Kauai		Wild forest	Partially Obstructed	49.1	Leaf litter			26.7	26.7	21.5	21.5	no				7dc5a0be-9d5d-4cb1-b92e-cffaaaa82bf0	https://storage.googleapis.com/elegansvariation.org/photos/hawaii2017/C-0546.jpg	/Users/tim/Dropbox/AndersenLab/LabFolders/Tim/projects/easyFulcrum-2017AugustHawaii/data/raw/fulcrum/photos/7dc5a0be-9d5d-4cb1-b92e-cffaaaa82bf0.jpg	/Users/tim/Dropbox/AndersenLab/LabFolders/Tim/projects/easyFulcrum-2017AugustHawaii/data/processed/fulcrum/photos/C-0546.jpg	/Users/tim/Dropbox/AndersenLab/LabFolders/Tim/projects/easyFulcrum-2017AugustHawaii/data/processed/fulcrum/photos/thumbnails/C-0546.jpg
hawaii2017	C-0546	S-05438			shannonbrady2014@u.northwestern.edu	2017-08-08T15:03:25Z	2017-08-08	54180	22.13073077	-159.6578304	22.1307305555556	-159.657830555556	22.1307305555556	-159.657830555556	photo	0.0287604989252374	1130.472888	1130.47297297297	1130.47297297297	photo		Kauai		Wild forest	Partially Obstructed	49.1	Leaf litter			26.7	26.7	21.5	21.5	no				7dc5a0be-9d5d-4cb1-b92e-cffaaaa82bf0	https://storage.googleapis.com/elegansvariation.org/photos/hawaii2017/C-0546.jpg	/Users/tim/Dropbox/AndersenLab/LabFolders/Tim/projects/easyFulcrum-2017AugustHawaii/data/raw/fulcrum/photos/7dc5a0be-9d5d-4cb1-b92e-cffaaaa82bf0.jpg	/Users/tim/Dropbox/AndersenLab/LabFolders/Tim/projects/easyFulcrum-2017AugustHawaii/data/processed/fulcrum/photos/C-0546.jpg	/Users/tim/Dropbox/AndersenLab/LabFolders/Tim/projects/easyFulcrum-2017AugustHawaii/data/processed/fulcrum/photos/thumbnails/C-0546.jpg
hawaii2017	C-0546	S-05437			shannonbrady2014@u.northwestern.edu	2017-08-08T15:03:25Z	2017-08-08	54180	22.13073077	-159.6578304	22.1307305555556	-159.657830555556	22.1307305555556	-159.657830555556	photo	0.0287604989252374	1130.472888	1130.47297297297	1130.47297297297	photo		Kauai		Wild forest	Partially Obstructed	49.1	Leaf litter			26.7	26.7	21.5	21.5	no				7dc5a0be-9d5d-4cb1-b92e-cffaaaa82bf0	https://storage.googleapis.com/elegansvariation.org/photos/hawaii2017/C-0546.jpg	/Users/tim/Dropbox/AndersenLab/LabFolders/Tim/projects/easyFulcrum-2017AugustHawaii/data/raw/fulcrum/photos/7dc5a0be-9d5d-4cb1-b92e-cffaaaa82bf0.jpg	/Users/tim/Dropbox/AndersenLab/LabFolders/Tim/projects/easyFulcrum-2017AugustHawaii/data/processed/fulcrum/photos/C-0546.jpg	/Users/tim/Dropbox/AndersenLab/LabFolders/Tim/projects/easyFulcrum-2017AugustHawaii/data/processed/fulcrum/photos/thumbnails/C-0546.jpg
hawaii2017	C-0546	S-05424			shannonbrady2014@u.northwestern.edu	2017-08-08T15:03:25Z	2017-08-08	54180	22.13073077	-159.6578304	22.1307305555556	-159.657830555556	22.1307305555556	-159.657830555556	photo	0.0287604989252374	1130.472888	1130.47297297297	1130.47297297297	photo		Kauai		Wild forest	Partially Obstructed	49.1	Leaf litter			26.7	26.7	21.5	21.5	no				7dc5a0be-9d5d-4cb1-b92e-cffaaaa82bf0	https://storage.googleapis.com/elegansvariation.org/photos/hawaii2017/C-0546.jpg	/Users/tim/Dropbox/AndersenLab/LabFolders/Tim/projects/easyFulcrum-2017AugustHawaii/data/raw/fulcrum/photos/7dc5a0be-9d5d-4cb1-b92e-cffaaaa82bf0.jpg	/Users/tim/Dropbox/AndersenLab/LabFolders/Tim/projects/easyFulcrum-2017AugustHawaii/data/processed/fulcrum/photos/C-0546.jpg	/Users/tim/Dropbox/AndersenLab/LabFolders/Tim/projects/easyFulcrum-2017AugustHawaii/data/processed/fulcrum/photos/thumbnails/C-0546.jpg
hawaii2017	C-0524	S-05413			daehan.lee@northwestern.edu	2017-08-08T09:16:27Z	2017-08-08	33360	22.13261452	-159.6605232	22.1329305555556	-159.660475	22.1329305555556	-159.660475	photo	35.5302698577839	1127.903674	1117.22448979592	1117.22448979592	photo		Kauai		Wild forest	Partially Obstructed	83.8	Leaf litter			18.8	18.8	16.8	16.8	no				42779acf-388c-40c7-b06c-8d53900f5eb3	https://storage.googleapis.com/elegansvariation.org/photos/hawaii2017/C-0524.jpg	/Users/tim/Dropbox/AndersenLab/LabFolders/Tim/projects/easyFulcrum-2017AugustHawaii/data/raw/fulcrum/photos/42779acf-388c-40c7-b06c-8d53900f5eb3.jpg	/Users/tim/Dropbox/AndersenLab/LabFolders/Tim/projects/easyFulcrum-2017AugustHawaii/data/processed/fulcrum/photos/C-0524.jpg	/Users/tim/Dropbox/AndersenLab/LabFolders/Tim/projects/easyFulcrum-2017AugustHawaii/data/processed/fulcrum/photos/thumbnails/C-0524.jpg
hawaii2017	C-0524	S-05407			daehan.lee@northwestern.edu	2017-08-08T09:16:27Z	2017-08-08	33360	22.13261452	-159.6605232	22.1329305555556	-159.660475	22.1329305555556	-159.660475	photo	35.5302698577839	1127.903674	1117.22448979592	1117.22448979592	photo		Kauai		Wild forest	Partially Obstructed	83.8	Leaf litter			18.8	18.8	16.8	16.8	no				42779acf-388c-40c7-b06c-8d53900f5eb3	https://storage.googleapis.com/elegansvariation.org/photos/hawaii2017/C-0524.jpg	/Users/tim/Dropbox/AndersenLab/LabFolders/Tim/projects/easyFulcrum-2017AugustHawaii/data/raw/fulcrum/photos/42779acf-388c-40c7-b06c-8d53900f5eb3.jpg	/Users/tim/Dropbox/AndersenLab/LabFolders/Tim/projects/easyFulcrum-2017AugustHawaii/data/processed/fulcrum/photos/C-0524.jpg	/Users/tim/Dropbox/AndersenLab/LabFolders/Tim/projects/easyFulcrum-2017AugustHawaii/data/processed/fulcrum/photos/thumbnails/C-0524.jpg
hawaii2017	C-0524	S-05406			daehan.lee@northwestern.edu	2017-08-08T09:16:27Z	2017-08-08	33360	22.13261452	-159.6605232	22.1329305555556	-159.660475	22.1329305555556	-159.660475	photo	35.5302698577839	1127.903674	1117.22448979592	1117.22448979592	photo		Kauai		Wild forest	Partially Obstructed	83.8	Leaf litter			18.8	18.8	16.8	16.8	no				42779acf-388c-40c7-b06c-8d53900f5eb3	https://storage.googleapis.com/elegansvariation.org/photos/hawaii2017/C-0524.jpg	/Users/tim/Dropbox/AndersenLab/LabFolders/Tim/projects/easyFulcrum-2017AugustHawaii/data/raw/fulcrum/photos/42779acf-388c-40c7-b06c-8d53900f5eb3.jpg	/Users/tim/Dropbox/AndersenLab/LabFolders/Tim/projects/easyFulcrum-2017AugustHawaii/data/processed/fulcrum/photos/C-0524.jpg	/Users/tim/Dropbox/AndersenLab/LabFolders/Tim/projects/easyFulcrum-2017AugustHawaii/data/processed/fulcrum/photos/thumbnails/C-0524.jpg
hawaii2017	C-0524	S-05420			daehan.lee@northwestern.edu	2017-08-08T09:16:27Z	2017-08-08	33360	22.13261452	-159.6605232	22.1329305555556	-159.660475	22.1329305555556	-159.660475	photo	35.5302698577839	1127.903674	1117.22448979592	1117.22448979592	photo		Kauai		Wild forest	Partially Obstructed	83.8	Leaf litter			18.8	18.8	16.8	16.8	no				42779acf-388c-40c7-b06c-8d53900f5eb3	https://storage.googleapis.com/elegansvariation.org/photos/hawaii2017/C-0524.jpg	/Users/tim/Dropbox/AndersenLab/LabFolders/Tim/projects/easyFulcrum-2017AugustHawaii/data/raw/fulcrum/photos/42779acf-388c-40c7-b06c-8d53900f5eb3.jpg	/Users/tim/Dropbox/AndersenLab/LabFolders/Tim/projects/easyFulcrum-2017AugustHawaii/data/processed/fulcrum/photos/C-0524.jpg	/Users/tim/Dropbox/AndersenLab/LabFolders/Tim/projects/easyFulcrum-2017AugustHawaii/data/processed/fulcrum/photos/thumbnails/C-0524.jpg
hawaii2017	C-0524	S-05401			daehan.lee@northwestern.edu	2017-08-08T09:16:27Z	2017-08-08	33360	22.13261452	-159.6605232	22.1329305555556	-159.660475	22.1329305555556	-159.660475	photo	35.5302698577839	1127.903674	1117.22448979592	1117.22448979592	photo		Kauai		Wild forest	Partially Obstructed	83.8	Leaf litter			18.8	18.8	16.8	16.8	no				42779acf-388c-40c7-b06c-8d53900f5eb3	https://storage.googleapis.com/elegansvariation.org/photos/hawaii2017/C-0524.jpg	/Users/tim/Dropbox/AndersenLab/LabFolders/Tim/projects/easyFulcrum-2017AugustHawaii/data/raw/fulcrum/photos/42779acf-388c-40c7-b06c-8d53900f5eb3.jpg	/Users/tim/Dropbox/AndersenLab/LabFolders/Tim/projects/easyFulcrum-2017AugustHawaii/data/processed/fulcrum/photos/C-0524.jpg	/Users/tim/Dropbox/AndersenLab/LabFolders/Tim/projects/easyFulcrum-2017AugustHawaii/data/processed/fulcrum/photos/thumbnails/C-0524.jpg
hawaii2017	C-0524	S-05458			daehan.lee@northwestern.edu	2017-08-08T09:16:27Z	2017-08-08	33360	22.13261452	-159.6605232	22.1329305555556	-159.660475	22.1329305555556	-159.660475	photo	35.5302698577839	1127.903674	1117.22448979592	1117.22448979592	photo		Kauai		Wild forest	Partially Obstructed	83.8	Leaf litter			18.8	18.8	16.8	16.8	no				42779acf-388c-40c7-b06c-8d53900f5eb3	https://storage.googleapis.com/elegansvariation.org/photos/hawaii2017/C-0524.jpg	/Users/tim/Dropbox/AndersenLab/LabFolders/Tim/projects/easyFulcrum-2017AugustHawaii/data/raw/fulcrum/photos/42779acf-388c-40c7-b06c-8d53900f5eb3.jpg	/Users/tim/Dropbox/AndersenLab/LabFolders/Tim/projects/easyFulcrum-2017AugustHawaii/data/processed/fulcrum/photos/C-0524.jpg	/Users/tim/Dropbox/AndersenLab/LabFolders/Tim/projects/easyFulcrum-2017AugustHawaii/data/processed/fulcrum/photos/thumbnails/C-0524.jpg
hawaii2017	C-0524	S-05457			daehan.lee@northwestern.edu	2017-08-08T09:16:27Z	2017-08-08	33360	22.13261452	-159.6605232	22.1329305555556	-159.660475	22.1329305555556	-159.660475	photo	35.5302698577839	1127.903674	1117.22448979592	1117.22448979592	photo		Kauai		Wild forest	Partially Obstructed	83.8	Leaf litter			18.8	18.8	16.8	16.8	no				42779acf-388c-40c7-b06c-8d53900f5eb3	https://storage.googleapis.com/elegansvariation.org/photos/hawaii2017/C-0524.jpg	/Users/tim/Dropbox/AndersenLab/LabFolders/Tim/projects/easyFulcrum-2017AugustHawaii/data/raw/fulcrum/photos/42779acf-388c-40c7-b06c-8d53900f5eb3.jpg	/Users/tim/Dropbox/AndersenLab/LabFolders/Tim/projects/easyFulcrum-2017AugustHawaii/data/processed/fulcrum/photos/C-0524.jpg	/Users/tim/Dropbox/AndersenLab/LabFolders/Tim/projects/easyFulcrum-2017AugustHawaii/data/processed/fulcrum/photos/thumbnails/C-0524.jpg
hawaii2017	C-0524	S-05419			daehan.lee@northwestern.edu	2017-08-08T09:16:27Z	2017-08-08	33360	22.13261452	-159.6605232	22.1329305555556	-159.660475	22.1329305555556	-159.660475	photo	35.5302698577839	1127.903674	1117.22448979592	1117.22448979592	photo		Kauai		Wild forest	Partially Obstructed	83.8	Leaf litter			18.8	18.8	16.8	16.8	no				42779acf-388c-40c7-b06c-8d53900f5eb3	https://storage.googleapis.com/elegansvariation.org/photos/hawaii2017/C-0524.jpg	/Users/tim/Dropbox/AndersenLab/LabFolders/Tim/projects/easyFulcrum-2017AugustHawaii/data/raw/fulcrum/photos/42779acf-388c-40c7-b06c-8d53900f5eb3.jpg	/Users/tim/Dropbox/AndersenLab/LabFolders/Tim/projects/easyFulcrum-2017AugustHawaii/data/processed/fulcrum/photos/C-0524.jpg	/Users/tim/Dropbox/AndersenLab/LabFolders/Tim/projects/easyFulcrum-2017AugustHawaii/data/processed/fulcrum/photos/thumbnails/C-0524.jpg
hawaii2017	C-0520	S-05255			daehan.lee@northwestern.edu	2017-08-08T09:00:48Z	2017-08-08	32400	22.13149227	-159.6604386	22.1314916666667	-159.660438888889	22.1314916666667	-159.660438888889	photo	0.0734728070436372	1154.229114	1153.62025316456	1153.62025316456	photo		Kauai		Wild forest	Partially Obstructed	71.1	Leaf litter			19.5	19.5	17	17	yes	6	3 - Outer Circle	C	1b474eed-5823-4182-bb87-c4d9820f94d8	https://storage.googleapis.com/elegansvariation.org/photos/hawaii2017/C-0520.jpg	/Users/tim/Dropbox/AndersenLab/LabFolders/Tim/projects/easyFulcrum-2017AugustHawaii/data/raw/fulcrum/photos/1b474eed-5823-4182-bb87-c4d9820f94d8.jpg	/Users/tim/Dropbox/AndersenLab/LabFolders/Tim/projects/easyFulcrum-2017AugustHawaii/data/processed/fulcrum/photos/C-0520.jpg	/Users/tim/Dropbox/AndersenLab/LabFolders/Tim/projects/easyFulcrum-2017AugustHawaii/data/processed/fulcrum/photos/thumbnails/C-0520.jpg
hawaii2017	C-0544	S-05378			briana.rodriguez@northwestern.edu	2017-08-08T14:13:02Z	2017-08-08	51180	22.13606677	-159.6444975			22.13606677	-159.6444975	fulcrum		1256.679932		1256.679932	fulcrum	Pu'u Ka Ohelo Berry Flat Trail	Kauai	Pu'u Ka Ohelo Berry Flat Trail	Wild forest	Partially Obstructed	61.8	Leaf litter			24.7	24.7	19.4	19.4	no				462e1eb8-6139-41fe-a99c-d49b1a999b4c	https://storage.googleapis.com/elegansvariation.org/photos/hawaii2017/C-0544.jpg	/Users/tim/Dropbox/AndersenLab/LabFolders/Tim/projects/easyFulcrum-2017AugustHawaii/data/raw/fulcrum/photos/462e1eb8-6139-41fe-a99c-d49b1a999b4c.jpg	/Users/tim/Dropbox/AndersenLab/LabFolders/Tim/projects/easyFulcrum-2017AugustHawaii/data/processed/fulcrum/photos/C-0544.jpg	/Users/tim/Dropbox/AndersenLab/LabFolders/Tim/projects/easyFulcrum-2017AugustHawaii/data/processed/fulcrum/photos/thumbnails/C-0544.jpg	8524eb2f-9864-4a8f-af87-cf4146210034	https://storage.googleapis.com/elegansvariation.org/photos/hawaii2017/C-0544.jpg	/Users/tim/Dropbox/AndersenLab/LabFolders/Tim/projects/easyFulcrum-2017AugustHawaii/data/raw/fulcrum/photos/8524eb2f-9864-4a8f-af87-cf4146210034.jpg	/Users/tim/Dropbox/AndersenLab/LabFolders/Tim/projects/easyFulcrum-2017AugustHawaii/data/processed/fulcrum/photos/C-0544_2.jpg	/Users/tim/Dropbox/AndersenLab/LabFolders/Tim/projects/easyFulcrum-2017AugustHawaii/data/processed/fulcrum/photos/thumbnails/C-0544_2.jpg
hawaii2017	C-0657	S-05391			dec@u.northwestern.edu	2017-08-08T08:58:22Z	2017-08-08	32280	22.13149758	-159.6603942	22.13155	-159.660416666667	22.13155	-159.660416666667	photo	6.27842811073902	1169.950835	1169.63559322034	1169.63559322034	photo		Kauai		Wild forest	Partially Obstructed	78.4	Leaf litter			66.5	19.2	16.5	16.5	yes	6	2	E	327a5c68-09ab-4e75-8a17-cc7062e1e5eb	https://storage.googleapis.com/elegansvariation.org/photos/hawaii2017/C-0657.jpg	/Users/tim/Dropbox/AndersenLab/LabFolders/Tim/projects/easyFulcrum-2017AugustHawaii/data/raw/fulcrum/photos/327a5c68-09ab-4e75-8a17-cc7062e1e5eb.jpg	/Users/tim/Dropbox/AndersenLab/LabFolders/Tim/projects/easyFulcrum-2017AugustHawaii/data/processed/fulcrum/photos/C-0657.jpg	/Users/tim/Dropbox/AndersenLab/LabFolders/Tim/projects/easyFulcrum-2017AugustHawaii/data/processed/fulcrum/photos/thumbnails/C-0657.jpg
hawaii2017	C-0657	S-05409			dec@u.northwestern.edu	2017-08-08T08:58:22Z	2017-08-08	32280	22.13149758	-159.6603942	22.13155	-159.660416666667	22.13155	-159.660416666667	photo	6.27842811073902	1169.950835	1169.63559322034	1169.63559322034	photo		Kauai		Wild forest	Partially Obstructed	78.4	Leaf litter			66.5	19.2	16.5	16.5	yes	6	2	E	327a5c68-09ab-4e75-8a17-cc7062e1e5eb	https://storage.googleapis.com/elegansvariation.org/photos/hawaii2017/C-0657.jpg	/Users/tim/Dropbox/AndersenLab/LabFolders/Tim/projects/easyFulcrum-2017AugustHawaii/data/raw/fulcrum/photos/327a5c68-09ab-4e75-8a17-cc7062e1e5eb.jpg	/Users/tim/Dropbox/AndersenLab/LabFolders/Tim/projects/easyFulcrum-2017AugustHawaii/data/processed/fulcrum/photos/C-0657.jpg	/Users/tim/Dropbox/AndersenLab/LabFolders/Tim/projects/easyFulcrum-2017AugustHawaii/data/processed/fulcrum/photos/thumbnails/C-0657.jpg
hawaii2017	C-0694	S-05385			daehan.lee@northwestern.edu	2017-08-08T08:44:57Z	2017-08-08	31440	22.13052479	-159.6602822	22.1305722222222	-159.660055555556	22.1305722222222	-159.660055555556	photo	23.9602344343513	1137.568103	1135.46086956522	1135.46086956522	photo		Kauai		Wild forest	Partially Obstructed	74.6	Leaf litter			19.5	19.5	17.1	17.1	no				75e49406-e76d-44d0-ac0d-ea75c67de1fa	https://storage.googleapis.com/elegansvariation.org/photos/hawaii2017/C-0694.jpg	/Users/tim/Dropbox/AndersenLab/LabFolders/Tim/projects/easyFulcrum-2017AugustHawaii/data/raw/fulcrum/photos/75e49406-e76d-44d0-ac0d-ea75c67de1fa.jpg	/Users/tim/Dropbox/AndersenLab/LabFolders/Tim/projects/easyFulcrum-2017AugustHawaii/data/processed/fulcrum/photos/C-0694.jpg	/Users/tim/Dropbox/AndersenLab/LabFolders/Tim/projects/easyFulcrum-2017AugustHawaii/data/processed/fulcrum/photos/thumbnails/C-0694.jpg
hawaii2017	C-0694	S-05386			daehan.lee@northwestern.edu	2017-08-08T08:44:57Z	2017-08-08	31440	22.13052479	-159.6602822	22.1305722222222	-159.660055555556	22.1305722222222	-159.660055555556	photo	23.9602344343513	1137.568103	1135.46086956522	1135.46086956522	photo		Kauai		Wild forest	Partially Obstructed	74.6	Leaf litter			19.5	19.5	17.1	17.1	no				75e49406-e76d-44d0-ac0d-ea75c67de1fa	https://storage.googleapis.com/elegansvariation.org/photos/hawaii2017/C-0694.jpg	/Users/tim/Dropbox/AndersenLab/LabFolders/Tim/projects/easyFulcrum-2017AugustHawaii/data/raw/fulcrum/photos/75e49406-e76d-44d0-ac0d-ea75c67de1fa.jpg	/Users/tim/Dropbox/AndersenLab/LabFolders/Tim/projects/easyFulcrum-2017AugustHawaii/data/processed/fulcrum/photos/C-0694.jpg	/Users/tim/Dropbox/AndersenLab/LabFolders/Tim/projects/easyFulcrum-2017AugustHawaii/data/processed/fulcrum/photos/thumbnails/C-0694.jpg
hawaii2017	C-0650	S-05454			stefanzdraljevic2018@u.northwestern.edu	2017-08-08T12:08:53Z	2017-08-08	43680	22.12494135	-159.6512427	22.1249416666667	-159.651233333333	22.1249416666667	-159.651233333333	photo	0.966556687431262	1093.581164	1094.17924528302	1094.17924528302	photo		Kauai		Wild forest	Partially Obstructed	41.3	Soil	Under log		86.3	30.2	19.8	19.8	no				aaf411ba-8620-4159-9df3-bec269c2cb53	https://storage.googleapis.com/elegansvariation.org/photos/hawaii2017/C-0650.jpg	/Users/tim/Dropbox/AndersenLab/LabFolders/Tim/projects/easyFulcrum-2017AugustHawaii/data/raw/fulcrum/photos/aaf411ba-8620-4159-9df3-bec269c2cb53.jpg	/Users/tim/Dropbox/AndersenLab/LabFolders/Tim/projects/easyFulcrum-2017AugustHawaii/data/processed/fulcrum/photos/C-0650.jpg	/Users/tim/Dropbox/AndersenLab/LabFolders/Tim/projects/easyFulcrum-2017AugustHawaii/data/processed/fulcrum/photos/thumbnails/C-0650.jpg
hawaii2017	C-0658	S-05455			dec@u.northwestern.edu	2017-08-08T08:57:08Z	2017-08-08	32220	22.13147441	-159.6604548	22.1314444444444	-159.660425	22.1314444444444	-159.660425	photo	4.53541486278595	1170.857286	1170.80030487805	1170.80030487805	photo		Kauai		Wild forest	Partially Obstructed	78.4	Leaf litter			66.5	19.2	16.7	16.7	yes	6	3 - Outer Circle	E	faeb7efd-ac8b-4994-8a3f-c708d0b45b8e	https://storage.googleapis.com/elegansvariation.org/photos/hawaii2017/C-0658.jpg	/Users/tim/Dropbox/AndersenLab/LabFolders/Tim/projects/easyFulcrum-2017AugustHawaii/data/raw/fulcrum/photos/faeb7efd-ac8b-4994-8a3f-c708d0b45b8e.jpg	/Users/tim/Dropbox/AndersenLab/LabFolders/Tim/projects/easyFulcrum-2017AugustHawaii/data/processed/fulcrum/photos/C-0658.jpg	/Users/tim/Dropbox/AndersenLab/LabFolders/Tim/projects/easyFulcrum-2017AugustHawaii/data/processed/fulcrum/photos/thumbnails/C-0658.jpg
hawaii2017	C-0658	S-05434			dec@u.northwestern.edu	2017-08-08T08:57:08Z	2017-08-08	32220	22.13147441	-159.6604548	22.1314444444444	-159.660425	22.1314444444444	-159.660425	photo	4.53541486278595	1170.857286	1170.80030487805	1170.80030487805	photo		Kauai		Wild forest	Partially Obstructed	78.4	Leaf litter			66.5	19.2	16.7	16.7	yes	6	3 - Outer Circle	E	faeb7efd-ac8b-4994-8a3f-c708d0b45b8e	https://storage.googleapis.com/elegansvariation.org/photos/hawaii2017/C-0658.jpg	/Users/tim/Dropbox/AndersenLab/LabFolders/Tim/projects/easyFulcrum-2017AugustHawaii/data/raw/fulcrum/photos/faeb7efd-ac8b-4994-8a3f-c708d0b45b8e.jpg	/Users/tim/Dropbox/AndersenLab/LabFolders/Tim/projects/easyFulcrum-2017AugustHawaii/data/processed/fulcrum/photos/C-0658.jpg	/Users/tim/Dropbox/AndersenLab/LabFolders/Tim/projects/easyFulcrum-2017AugustHawaii/data/processed/fulcrum/photos/thumbnails/C-0658.jpg
hawaii2017	C-0658	S-05456			dec@u.northwestern.edu	2017-08-08T08:57:08Z	2017-08-08	32220	22.13147441	-159.6604548	22.1314444444444	-159.660425	22.1314444444444	-159.660425	photo	4.53541486278595	1170.857286	1170.80030487805	1170.80030487805	photo		Kauai		Wild forest	Partially Obstructed	78.4	Leaf litter			66.5	19.2	16.7	16.7	yes	6	3 - Outer Circle	E	faeb7efd-ac8b-4994-8a3f-c708d0b45b8e	https://storage.googleapis.com/elegansvariation.org/photos/hawaii2017/C-0658.jpg	/Users/tim/Dropbox/AndersenLab/LabFolders/Tim/projects/easyFulcrum-2017AugustHawaii/data/raw/fulcrum/photos/faeb7efd-ac8b-4994-8a3f-c708d0b45b8e.jpg	/Users/tim/Dropbox/AndersenLab/LabFolders/Tim/projects/easyFulcrum-2017AugustHawaii/data/processed/fulcrum/photos/C-0658.jpg	/Users/tim/Dropbox/AndersenLab/LabFolders/Tim/projects/easyFulcrum-2017AugustHawaii/data/processed/fulcrum/photos/thumbnails/C-0658.jpg
hawaii2017	C-0675	S-05436			daehan.lee@northwestern.edu	2017-08-08T09:49:55Z	2017-08-08	35340	22.13431232	-159.6629921	22.1345888888889	-159.663577777778	22.1345888888889	-159.663577777778	photo	67.7873078975854	1070.126697	1072.28813559322	1072.28813559322	photo		Kauai		Wild forest	Obstructed	77.1	Leaf litter	under log		20.1	20.1	18.9	18.9	no				ea91d924-9310-4359-bfdc-c66b84650e18	https://storage.googleapis.com/elegansvariation.org/photos/hawaii2017/C-0675.jpg	/Users/tim/Dropbox/AndersenLab/LabFolders/Tim/projects/easyFulcrum-2017AugustHawaii/data/raw/fulcrum/photos/ea91d924-9310-4359-bfdc-c66b84650e18.jpg	/Users/tim/Dropbox/AndersenLab/LabFolders/Tim/projects/easyFulcrum-2017AugustHawaii/data/processed/fulcrum/photos/C-0675.jpg	/Users/tim/Dropbox/AndersenLab/LabFolders/Tim/projects/easyFulcrum-2017AugustHawaii/data/processed/fulcrum/photos/thumbnails/C-0675.jpg
hawaii2017	C-0675	S-05435			daehan.lee@northwestern.edu	2017-08-08T09:49:55Z	2017-08-08	35340	22.13431232	-159.6629921	22.1345888888889	-159.663577777778	22.1345888888889	-159.663577777778	photo	67.7873078975854	1070.126697	1072.28813559322	1072.28813559322	photo		Kauai		Wild forest	Obstructed	77.1	Leaf litter	under log		20.1	20.1	18.9	18.9	no				ea91d924-9310-4359-bfdc-c66b84650e18	https://storage.googleapis.com/elegansvariation.org/photos/hawaii2017/C-0675.jpg	/Users/tim/Dropbox/AndersenLab/LabFolders/Tim/projects/easyFulcrum-2017AugustHawaii/data/raw/fulcrum/photos/ea91d924-9310-4359-bfdc-c66b84650e18.jpg	/Users/tim/Dropbox/AndersenLab/LabFolders/Tim/projects/easyFulcrum-2017AugustHawaii/data/processed/fulcrum/photos/C-0675.jpg	/Users/tim/Dropbox/AndersenLab/LabFolders/Tim/projects/easyFulcrum-2017AugustHawaii/data/processed/fulcrum/photos/thumbnails/C-0675.jpg
hawaii2017	C-0469	S-05381			stefanzdraljevic2018@u.northwestern.edu	2017-08-08T12:24:51Z	2017-08-08	44640	22.12395308	-159.6558565	22.12395	-159.655858333333	22.12395	-159.655858333333	photo	0.391534302558152	1151.653064	1151.43010752688	1151.43010752688	photo		Kauai		Wild forest	Partially Obstructed	54	Leaf litter			76.4	24.7	17.9	17.9	no				7355ce9f-0cd8-4731-aca2-ac6aea7fcd3a	https://storage.googleapis.com/elegansvariation.org/photos/hawaii2017/C-0469.jpg	/Users/tim/Dropbox/AndersenLab/LabFolders/Tim/projects/easyFulcrum-2017AugustHawaii/data/raw/fulcrum/photos/7355ce9f-0cd8-4731-aca2-ac6aea7fcd3a.jpg	/Users/tim/Dropbox/AndersenLab/LabFolders/Tim/projects/easyFulcrum-2017AugustHawaii/data/processed/fulcrum/photos/C-0469.jpg	/Users/tim/Dropbox/AndersenLab/LabFolders/Tim/projects/easyFulcrum-2017AugustHawaii/data/processed/fulcrum/photos/thumbnails/C-0469.jpg
hawaii2017	C-0469	S-05388			stefanzdraljevic2018@u.northwestern.edu	2017-08-08T12:24:51Z	2017-08-08	44640	22.12395308	-159.6558565	22.12395	-159.655858333333	22.12395	-159.655858333333	photo	0.391534302558152	1151.653064	1151.43010752688	1151.43010752688	photo		Kauai		Wild forest	Partially Obstructed	54	Leaf litter			76.4	24.7	17.9	17.9	no				7355ce9f-0cd8-4731-aca2-ac6aea7fcd3a	https://storage.googleapis.com/elegansvariation.org/photos/hawaii2017/C-0469.jpg	/Users/tim/Dropbox/AndersenLab/LabFolders/Tim/projects/easyFulcrum-2017AugustHawaii/data/raw/fulcrum/photos/7355ce9f-0cd8-4731-aca2-ac6aea7fcd3a.jpg	/Users/tim/Dropbox/AndersenLab/LabFolders/Tim/projects/easyFulcrum-2017AugustHawaii/data/processed/fulcrum/photos/C-0469.jpg	/Users/tim/Dropbox/AndersenLab/LabFolders/Tim/projects/easyFulcrum-2017AugustHawaii/data/processed/fulcrum/photos/thumbnails/C-0469.jpg
hawaii2017	C-0469	S-05387			stefanzdraljevic2018@u.northwestern.edu	2017-08-08T12:24:51Z	2017-08-08	44640	22.12395308	-159.6558565	22.12395	-159.655858333333	22.12395	-159.655858333333	photo	0.391534302558152	1151.653064	1151.43010752688	1151.43010752688	photo		Kauai		Wild forest	Partially Obstructed	54	Leaf litter			76.4	24.7	17.9	17.9	no				7355ce9f-0cd8-4731-aca2-ac6aea7fcd3a	https://storage.googleapis.com/elegansvariation.org/photos/hawaii2017/C-0469.jpg	/Users/tim/Dropbox/AndersenLab/LabFolders/Tim/projects/easyFulcrum-2017AugustHawaii/data/raw/fulcrum/photos/7355ce9f-0cd8-4731-aca2-ac6aea7fcd3a.jpg	/Users/tim/Dropbox/AndersenLab/LabFolders/Tim/projects/easyFulcrum-2017AugustHawaii/data/processed/fulcrum/photos/C-0469.jpg	/Users/tim/Dropbox/AndersenLab/LabFolders/Tim/projects/easyFulcrum-2017AugustHawaii/data/processed/fulcrum/photos/thumbnails/C-0469.jpg
hawaii2017	C-0469	S-05450			stefanzdraljevic2018@u.northwestern.edu	2017-08-08T12:24:51Z	2017-08-08	44640	22.12395308	-159.6558565	22.12395	-159.655858333333	22.12395	-159.655858333333	photo	0.391534302558152	1151.653064	1151.43010752688	1151.43010752688	photo		Kauai		Wild forest	Partially Obstructed	54	Leaf litter			76.4	24.7	17.9	17.9	no				7355ce9f-0cd8-4731-aca2-ac6aea7fcd3a	https://storage.googleapis.com/elegansvariation.org/photos/hawaii2017/C-0469.jpg	/Users/tim/Dropbox/AndersenLab/LabFolders/Tim/projects/easyFulcrum-2017AugustHawaii/data/raw/fulcrum/photos/7355ce9f-0cd8-4731-aca2-ac6aea7fcd3a.jpg	/Users/tim/Dropbox/AndersenLab/LabFolders/Tim/projects/easyFulcrum-2017AugustHawaii/data/processed/fulcrum/photos/C-0469.jpg	/Users/tim/Dropbox/AndersenLab/LabFolders/Tim/projects/easyFulcrum-2017AugustHawaii/data/processed/fulcrum/photos/thumbnails/C-0469.jpg
hawaii2017	C-0469	S-05449			stefanzdraljevic2018@u.northwestern.edu	2017-08-08T12:24:51Z	2017-08-08	44640	22.12395308	-159.6558565	22.12395	-159.655858333333	22.12395	-159.655858333333	photo	0.391534302558152	1151.653064	1151.43010752688	1151.43010752688	photo		Kauai		Wild forest	Partially Obstructed	54	Leaf litter			76.4	24.7	17.9	17.9	no				7355ce9f-0cd8-4731-aca2-ac6aea7fcd3a	https://storage.googleapis.com/elegansvariation.org/photos/hawaii2017/C-0469.jpg	/Users/tim/Dropbox/AndersenLab/LabFolders/Tim/projects/easyFulcrum-2017AugustHawaii/data/raw/fulcrum/photos/7355ce9f-0cd8-4731-aca2-ac6aea7fcd3a.jpg	/Users/tim/Dropbox/AndersenLab/LabFolders/Tim/projects/easyFulcrum-2017AugustHawaii/data/processed/fulcrum/photos/C-0469.jpg	/Users/tim/Dropbox/AndersenLab/LabFolders/Tim/projects/easyFulcrum-2017AugustHawaii/data/processed/fulcrum/photos/thumbnails/C-0469.jpg
hawaii2017	C-0469	S-05430			stefanzdraljevic2018@u.northwestern.edu	2017-08-08T12:24:51Z	2017-08-08	44640	22.12395308	-159.6558565	22.12395	-159.655858333333	22.12395	-159.655858333333	photo	0.391534302558152	1151.653064	1151.43010752688	1151.43010752688	photo		Kauai		Wild forest	Partially Obstructed	54	Leaf litter			76.4	24.7	17.9	17.9	no				7355ce9f-0cd8-4731-aca2-ac6aea7fcd3a	https://storage.googleapis.com/elegansvariation.org/photos/hawaii2017/C-0469.jpg	/Users/tim/Dropbox/AndersenLab/LabFolders/Tim/projects/easyFulcrum-2017AugustHawaii/data/raw/fulcrum/photos/7355ce9f-0cd8-4731-aca2-ac6aea7fcd3a.jpg	/Users/tim/Dropbox/AndersenLab/LabFolders/Tim/projects/easyFulcrum-2017AugustHawaii/data/processed/fulcrum/photos/C-0469.jpg	/Users/tim/Dropbox/AndersenLab/LabFolders/Tim/projects/easyFulcrum-2017AugustHawaii/data/processed/fulcrum/photos/thumbnails/C-0469.jpg
hawaii2017	C-0469	S-05429			stefanzdraljevic2018@u.northwestern.edu	2017-08-08T12:24:51Z	2017-08-08	44640	22.12395308	-159.6558565	22.12395	-159.655858333333	22.12395	-159.655858333333	photo	0.391534302558152	1151.653064	1151.43010752688	1151.43010752688	photo		Kauai		Wild forest	Partially Obstructed	54	Leaf litter			76.4	24.7	17.9	17.9	no				7355ce9f-0cd8-4731-aca2-ac6aea7fcd3a	https://storage.googleapis.com/elegansvariation.org/photos/hawaii2017/C-0469.jpg	/Users/tim/Dropbox/AndersenLab/LabFolders/Tim/projects/easyFulcrum-2017AugustHawaii/data/raw/fulcrum/photos/7355ce9f-0cd8-4731-aca2-ac6aea7fcd3a.jpg	/Users/tim/Dropbox/AndersenLab/LabFolders/Tim/projects/easyFulcrum-2017AugustHawaii/data/processed/fulcrum/photos/C-0469.jpg	/Users/tim/Dropbox/AndersenLab/LabFolders/Tim/projects/easyFulcrum-2017AugustHawaii/data/processed/fulcrum/photos/thumbnails/C-0469.jpg
hawaii2017	C-0727	S-05354			dec@u.northwestern.edu	2017-08-08T08:56:18Z	2017-08-08	32160	22.13146575	-159.6604247	22.1314777777778	-159.660425	22.1314777777778	-159.660425	photo	1.3392834233093	1170.56382	1170.47945205479	1170.47945205479	photo		Kauai		Wild forest	Partially Obstructed	78.4	Leaf litter			66.5	19.2	16.4	16.4	yes	6	1	F	1d7aacae-da09-4ade-b243-f2469beba982	https://storage.googleapis.com/elegansvariation.org/photos/hawaii2017/C-0727.jpg	/Users/tim/Dropbox/AndersenLab/LabFolders/Tim/projects/easyFulcrum-2017AugustHawaii/data/raw/fulcrum/photos/1d7aacae-da09-4ade-b243-f2469beba982.jpg	/Users/tim/Dropbox/AndersenLab/LabFolders/Tim/projects/easyFulcrum-2017AugustHawaii/data/processed/fulcrum/photos/C-0727.jpg	/Users/tim/Dropbox/AndersenLab/LabFolders/Tim/projects/easyFulcrum-2017AugustHawaii/data/processed/fulcrum/photos/thumbnails/C-0727.jpg
hawaii2017	C-0727	S-05353			dec@u.northwestern.edu	2017-08-08T08:56:18Z	2017-08-08	32160	22.13146575	-159.6604247	22.1314777777778	-159.660425	22.1314777777778	-159.660425	photo	1.3392834233093	1170.56382	1170.47945205479	1170.47945205479	photo		Kauai		Wild forest	Partially Obstructed	78.4	Leaf litter			66.5	19.2	16.4	16.4	yes	6	1	F	1d7aacae-da09-4ade-b243-f2469beba982	https://storage.googleapis.com/elegansvariation.org/photos/hawaii2017/C-0727.jpg	/Users/tim/Dropbox/AndersenLab/LabFolders/Tim/projects/easyFulcrum-2017AugustHawaii/data/raw/fulcrum/photos/1d7aacae-da09-4ade-b243-f2469beba982.jpg	/Users/tim/Dropbox/AndersenLab/LabFolders/Tim/projects/easyFulcrum-2017AugustHawaii/data/processed/fulcrum/photos/C-0727.jpg	/Users/tim/Dropbox/AndersenLab/LabFolders/Tim/projects/easyFulcrum-2017AugustHawaii/data/processed/fulcrum/photos/thumbnails/C-0727.jpg
hawaii2017	C-0837	S-05433			daehan.lee@northwestern.edu	2017-08-08T10:36:35Z	2017-08-08	38160	22.14200653	-159.6527932	22.1420333333333	-159.652872222222	22.1420333333333	-159.652872222222	photo	8.677108041462	1235.685412	1231.91860465116	1231.91860465116	photo		Kauai	Awa'awapuhi Trail	Wild forest	Partially Obstructed	70.4	Leaf litter			21.5	21.5	18	18	no				1e74b368-4fc2-40b1-a7c8-6b5d53f804ee	https://storage.googleapis.com/elegansvariation.org/photos/hawaii2017/C-0837.jpg	/Users/tim/Dropbox/AndersenLab/LabFolders/Tim/projects/easyFulcrum-2017AugustHawaii/data/raw/fulcrum/photos/1e74b368-4fc2-40b1-a7c8-6b5d53f804ee.jpg	/Users/tim/Dropbox/AndersenLab/LabFolders/Tim/projects/easyFulcrum-2017AugustHawaii/data/processed/fulcrum/photos/C-0837.jpg	/Users/tim/Dropbox/AndersenLab/LabFolders/Tim/projects/easyFulcrum-2017AugustHawaii/data/processed/fulcrum/photos/thumbnails/C-0837.jpg
hawaii2017	C-0837	S-05440			daehan.lee@northwestern.edu	2017-08-08T10:36:35Z	2017-08-08	38160	22.14200653	-159.6527932	22.1420333333333	-159.652872222222	22.1420333333333	-159.652872222222	photo	8.677108041462	1235.685412	1231.91860465116	1231.91860465116	photo		Kauai	Awa'awapuhi Trail	Wild forest	Partially Obstructed	70.4	Leaf litter			21.5	21.5	18	18	no				1e74b368-4fc2-40b1-a7c8-6b5d53f804ee	https://storage.googleapis.com/elegansvariation.org/photos/hawaii2017/C-0837.jpg	/Users/tim/Dropbox/AndersenLab/LabFolders/Tim/projects/easyFulcrum-2017AugustHawaii/data/raw/fulcrum/photos/1e74b368-4fc2-40b1-a7c8-6b5d53f804ee.jpg	/Users/tim/Dropbox/AndersenLab/LabFolders/Tim/projects/easyFulcrum-2017AugustHawaii/data/processed/fulcrum/photos/C-0837.jpg	/Users/tim/Dropbox/AndersenLab/LabFolders/Tim/projects/easyFulcrum-2017AugustHawaii/data/processed/fulcrum/photos/thumbnails/C-0837.jpg
hawaii2017	C-0531	S-05399			daehan.lee@northwestern.edu	2017-08-08T12:54:51Z	2017-08-08	46440	22.11849667	-159.6599828	22.1177055555556	-159.660416666667	22.1177055555556	-159.660416666667	photo	98.7810085274693	1144.100818	1115.64761904762	1115.64761904762	photo		Kauai		Wild forest	Partially Obstructed	53.1	Leaf litter			24.3	24.3	20.1	20.1	no				219b3dbb-89bb-472d-9b93-2e0de806729b	https://storage.googleapis.com/elegansvariation.org/photos/hawaii2017/C-0531.jpg	/Users/tim/Dropbox/AndersenLab/LabFolders/Tim/projects/easyFulcrum-2017AugustHawaii/data/raw/fulcrum/photos/219b3dbb-89bb-472d-9b93-2e0de806729b.jpg	/Users/tim/Dropbox/AndersenLab/LabFolders/Tim/projects/easyFulcrum-2017AugustHawaii/data/processed/fulcrum/photos/C-0531.jpg	/Users/tim/Dropbox/AndersenLab/LabFolders/Tim/projects/easyFulcrum-2017AugustHawaii/data/processed/fulcrum/photos/thumbnails/C-0531.jpg
hawaii2017	C-0531	S-05390			daehan.lee@northwestern.edu	2017-08-08T12:54:51Z	2017-08-08	46440	22.11849667	-159.6599828	22.1177055555556	-159.660416666667	22.1177055555556	-159.660416666667	photo	98.7810085274693	1144.100818	1115.64761904762	1115.64761904762	photo		Kauai		Wild forest	Partially Obstructed	53.1	Leaf litter			24.3	24.3	20.1	20.1	no				219b3dbb-89bb-472d-9b93-2e0de806729b	https://storage.googleapis.com/elegansvariation.org/photos/hawaii2017/C-0531.jpg	/Users/tim/Dropbox/AndersenLab/LabFolders/Tim/projects/easyFulcrum-2017AugustHawaii/data/raw/fulcrum/photos/219b3dbb-89bb-472d-9b93-2e0de806729b.jpg	/Users/tim/Dropbox/AndersenLab/LabFolders/Tim/projects/easyFulcrum-2017AugustHawaii/data/processed/fulcrum/photos/C-0531.jpg	/Users/tim/Dropbox/AndersenLab/LabFolders/Tim/projects/easyFulcrum-2017AugustHawaii/data/processed/fulcrum/photos/thumbnails/C-0531.jpg
hawaii2017	C-0531	S-05389			daehan.lee@northwestern.edu	2017-08-08T12:54:51Z	2017-08-08	46440	22.11849667	-159.6599828	22.1177055555556	-159.660416666667	22.1177055555556	-159.660416666667	photo	98.7810085274693	1144.100818	1115.64761904762	1115.64761904762	photo		Kauai		Wild forest	Partially Obstructed	53.1	Leaf litter			24.3	24.3	20.1	20.1	no				219b3dbb-89bb-472d-9b93-2e0de806729b	https://storage.googleapis.com/elegansvariation.org/photos/hawaii2017/C-0531.jpg	/Users/tim/Dropbox/AndersenLab/LabFolders/Tim/projects/easyFulcrum-2017AugustHawaii/data/raw/fulcrum/photos/219b3dbb-89bb-472d-9b93-2e0de806729b.jpg	/Users/tim/Dropbox/AndersenLab/LabFolders/Tim/projects/easyFulcrum-2017AugustHawaii/data/processed/fulcrum/photos/C-0531.jpg	/Users/tim/Dropbox/AndersenLab/LabFolders/Tim/projects/easyFulcrum-2017AugustHawaii/data/processed/fulcrum/photos/thumbnails/C-0531.jpg
hawaii2017	C-0593	S-05393			dec@u.northwestern.edu	2017-08-08T09:37:23Z	2017-08-08	34620	22.13379734	-159.6617197	22.1337722222222	-159.661697222222	22.1337722222222	-159.661697222222	photo	3.63186539044258	1098.10569	1098.45175438596	1098.45175438596	photo		Kauai		Wild forest	Partially Obstructed	80.4	Rotting fungus			67.8	19.9	17.7	17.7	no				961f1b44-4d4e-4099-9587-ba51600b67d8	https://storage.googleapis.com/elegansvariation.org/photos/hawaii2017/C-0593.jpg	/Users/tim/Dropbox/AndersenLab/LabFolders/Tim/projects/easyFulcrum-2017AugustHawaii/data/raw/fulcrum/photos/961f1b44-4d4e-4099-9587-ba51600b67d8.jpg	/Users/tim/Dropbox/AndersenLab/LabFolders/Tim/projects/easyFulcrum-2017AugustHawaii/data/processed/fulcrum/photos/C-0593.jpg	/Users/tim/Dropbox/AndersenLab/LabFolders/Tim/projects/easyFulcrum-2017AugustHawaii/data/processed/fulcrum/photos/thumbnails/C-0593.jpg
hawaii2017	C-0593	S-05400			dec@u.northwestern.edu	2017-08-08T09:37:23Z	2017-08-08	34620	22.13379734	-159.6617197	22.1337722222222	-159.661697222222	22.1337722222222	-159.661697222222	photo	3.63186539044258	1098.10569	1098.45175438596	1098.45175438596	photo		Kauai		Wild forest	Partially Obstructed	80.4	Rotting fungus			67.8	19.9	17.7	17.7	no				961f1b44-4d4e-4099-9587-ba51600b67d8	https://storage.googleapis.com/elegansvariation.org/photos/hawaii2017/C-0593.jpg	/Users/tim/Dropbox/AndersenLab/LabFolders/Tim/projects/easyFulcrum-2017AugustHawaii/data/raw/fulcrum/photos/961f1b44-4d4e-4099-9587-ba51600b67d8.jpg	/Users/tim/Dropbox/AndersenLab/LabFolders/Tim/projects/easyFulcrum-2017AugustHawaii/data/processed/fulcrum/photos/C-0593.jpg	/Users/tim/Dropbox/AndersenLab/LabFolders/Tim/projects/easyFulcrum-2017AugustHawaii/data/processed/fulcrum/photos/thumbnails/C-0593.jpg
hawaii2017	C-0593	S-05404			dec@u.northwestern.edu	2017-08-08T09:37:23Z	2017-08-08	34620	22.13379734	-159.6617197	22.1337722222222	-159.661697222222	22.1337722222222	-159.661697222222	photo	3.63186539044258	1098.10569	1098.45175438596	1098.45175438596	photo		Kauai		Wild forest	Partially Obstructed	80.4	Rotting fungus			67.8	19.9	17.7	17.7	no				961f1b44-4d4e-4099-9587-ba51600b67d8	https://storage.googleapis.com/elegansvariation.org/photos/hawaii2017/C-0593.jpg	/Users/tim/Dropbox/AndersenLab/LabFolders/Tim/projects/easyFulcrum-2017AugustHawaii/data/raw/fulcrum/photos/961f1b44-4d4e-4099-9587-ba51600b67d8.jpg	/Users/tim/Dropbox/AndersenLab/LabFolders/Tim/projects/easyFulcrum-2017AugustHawaii/data/processed/fulcrum/photos/C-0593.jpg	/Users/tim/Dropbox/AndersenLab/LabFolders/Tim/projects/easyFulcrum-2017AugustHawaii/data/processed/fulcrum/photos/thumbnails/C-0593.jpg
hawaii2017	C-0593	S-05403	Oscheius sp.		dec@u.northwestern.edu	2017-08-08T09:37:23Z	2017-08-08	34620	22.13379734	-159.6617197	22.1337722222222	-159.661697222222	22.1337722222222	-159.661697222222	photo	3.63186539044258	1098.10569	1098.45175438596	1098.45175438596	photo		Kauai		Wild forest	Partially Obstructed	80.4	Rotting fungus			67.8	19.9	17.7	17.7	no				961f1b44-4d4e-4099-9587-ba51600b67d8	https://storage.googleapis.com/elegansvariation.org/photos/hawaii2017/C-0593.jpg	/Users/tim/Dropbox/AndersenLab/LabFolders/Tim/projects/easyFulcrum-2017AugustHawaii/data/raw/fulcrum/photos/961f1b44-4d4e-4099-9587-ba51600b67d8.jpg	/Users/tim/Dropbox/AndersenLab/LabFolders/Tim/projects/easyFulcrum-2017AugustHawaii/data/processed/fulcrum/photos/C-0593.jpg	/Users/tim/Dropbox/AndersenLab/LabFolders/Tim/projects/easyFulcrum-2017AugustHawaii/data/processed/fulcrum/photos/thumbnails/C-0593.jpg
hawaii2017	C-0593	S-05402			dec@u.northwestern.edu	2017-08-08T09:37:23Z	2017-08-08	34620	22.13379734	-159.6617197	22.1337722222222	-159.661697222222	22.1337722222222	-159.661697222222	photo	3.63186539044258	1098.10569	1098.45175438596	1098.45175438596	photo		Kauai		Wild forest	Partially Obstructed	80.4	Rotting fungus			67.8	19.9	17.7	17.7	no				961f1b44-4d4e-4099-9587-ba51600b67d8	https://storage.googleapis.com/elegansvariation.org/photos/hawaii2017/C-0593.jpg	/Users/tim/Dropbox/AndersenLab/LabFolders/Tim/projects/easyFulcrum-2017AugustHawaii/data/raw/fulcrum/photos/961f1b44-4d4e-4099-9587-ba51600b67d8.jpg	/Users/tim/Dropbox/AndersenLab/LabFolders/Tim/projects/easyFulcrum-2017AugustHawaii/data/processed/fulcrum/photos/C-0593.jpg	/Users/tim/Dropbox/AndersenLab/LabFolders/Tim/projects/easyFulcrum-2017AugustHawaii/data/processed/fulcrum/photos/thumbnails/C-0593.jpg
hawaii2017	C-0593	S-05414	Oscheius sp.		dec@u.northwestern.edu	2017-08-08T09:37:23Z	2017-08-08	34620	22.13379734	-159.6617197	22.1337722222222	-159.661697222222	22.1337722222222	-159.661697222222	photo	3.63186539044258	1098.10569	1098.45175438596	1098.45175438596	photo		Kauai		Wild forest	Partially Obstructed	80.4	Rotting fungus			67.8	19.9	17.7	17.7	no				961f1b44-4d4e-4099-9587-ba51600b67d8	https://storage.googleapis.com/elegansvariation.org/photos/hawaii2017/C-0593.jpg	/Users/tim/Dropbox/AndersenLab/LabFolders/Tim/projects/easyFulcrum-2017AugustHawaii/data/raw/fulcrum/photos/961f1b44-4d4e-4099-9587-ba51600b67d8.jpg	/Users/tim/Dropbox/AndersenLab/LabFolders/Tim/projects/easyFulcrum-2017AugustHawaii/data/processed/fulcrum/photos/C-0593.jpg	/Users/tim/Dropbox/AndersenLab/LabFolders/Tim/projects/easyFulcrum-2017AugustHawaii/data/processed/fulcrum/photos/thumbnails/C-0593.jpg
hawaii2017	C-0525	S-05441			daehan.lee@northwestern.edu	2017-08-08T09:02:13Z	2017-08-08	32520	22.13149227	-159.6604386	22.1314916666667	-159.660438888889	22.1314916666667	-159.660438888889	photo	0.0734728070436372	1153.668811	1153.4262295082	1153.4262295082	photo		Kauai		Wild forest	Partially Obstructed	76.6	Leaf litter			18.8	18.8	17.4	17.4	yes	6	2	C	f465ac87-d0f0-434b-920b-9ef8054ec1e1	https://storage.googleapis.com/elegansvariation.org/photos/hawaii2017/C-0525.jpg	/Users/tim/Dropbox/AndersenLab/LabFolders/Tim/projects/easyFulcrum-2017AugustHawaii/data/raw/fulcrum/photos/f465ac87-d0f0-434b-920b-9ef8054ec1e1.jpg	/Users/tim/Dropbox/AndersenLab/LabFolders/Tim/projects/easyFulcrum-2017AugustHawaii/data/processed/fulcrum/photos/C-0525.jpg	/Users/tim/Dropbox/AndersenLab/LabFolders/Tim/projects/easyFulcrum-2017AugustHawaii/data/processed/fulcrum/photos/thumbnails/C-0525.jpg
hawaii2017	C-0525	S-05448			daehan.lee@northwestern.edu	2017-08-08T09:02:13Z	2017-08-08	32520	22.13149227	-159.6604386	22.1314916666667	-159.660438888889	22.1314916666667	-159.660438888889	photo	0.0734728070436372	1153.668811	1153.4262295082	1153.4262295082	photo		Kauai		Wild forest	Partially Obstructed	76.6	Leaf litter			18.8	18.8	17.4	17.4	yes	6	2	C	f465ac87-d0f0-434b-920b-9ef8054ec1e1	https://storage.googleapis.com/elegansvariation.org/photos/hawaii2017/C-0525.jpg	/Users/tim/Dropbox/AndersenLab/LabFolders/Tim/projects/easyFulcrum-2017AugustHawaii/data/raw/fulcrum/photos/f465ac87-d0f0-434b-920b-9ef8054ec1e1.jpg	/Users/tim/Dropbox/AndersenLab/LabFolders/Tim/projects/easyFulcrum-2017AugustHawaii/data/processed/fulcrum/photos/C-0525.jpg	/Users/tim/Dropbox/AndersenLab/LabFolders/Tim/projects/easyFulcrum-2017AugustHawaii/data/processed/fulcrum/photos/thumbnails/C-0525.jpg
hawaii2017	C-0463	S-05416			stefanzdraljevic2018@u.northwestern.edu	2017-08-08T12:32:59Z	2017-08-08	45120	22.12270611	-159.6568019	22.1226777777778	-159.656830555556	22.1226777777778	-159.656830555556	photo	4.32200804878851	1152.599109	1152.04225352113	1152.04225352113	photo		Kauai		Wild forest	Obstructed	61.3	Leaf litter			75.2	24	17.7	17.7	no				1f318ee4-5122-4611-afbe-2f24dfad94cc	https://storage.googleapis.com/elegansvariation.org/photos/hawaii2017/C-0463.jpg	/Users/tim/Dropbox/AndersenLab/LabFolders/Tim/projects/easyFulcrum-2017AugustHawaii/data/raw/fulcrum/photos/1f318ee4-5122-4611-afbe-2f24dfad94cc.jpg	/Users/tim/Dropbox/AndersenLab/LabFolders/Tim/projects/easyFulcrum-2017AugustHawaii/data/processed/fulcrum/photos/C-0463.jpg	/Users/tim/Dropbox/AndersenLab/LabFolders/Tim/projects/easyFulcrum-2017AugustHawaii/data/processed/fulcrum/photos/thumbnails/C-0463.jpg
hawaii2017	C-0463	S-05453			stefanzdraljevic2018@u.northwestern.edu	2017-08-08T12:32:59Z	2017-08-08	45120	22.12270611	-159.6568019	22.1226777777778	-159.656830555556	22.1226777777778	-159.656830555556	photo	4.32200804878851	1152.599109	1152.04225352113	1152.04225352113	photo		Kauai		Wild forest	Obstructed	61.3	Leaf litter			75.2	24	17.7	17.7	no				1f318ee4-5122-4611-afbe-2f24dfad94cc	https://storage.googleapis.com/elegansvariation.org/photos/hawaii2017/C-0463.jpg	/Users/tim/Dropbox/AndersenLab/LabFolders/Tim/projects/easyFulcrum-2017AugustHawaii/data/raw/fulcrum/photos/1f318ee4-5122-4611-afbe-2f24dfad94cc.jpg	/Users/tim/Dropbox/AndersenLab/LabFolders/Tim/projects/easyFulcrum-2017AugustHawaii/data/processed/fulcrum/photos/C-0463.jpg	/Users/tim/Dropbox/AndersenLab/LabFolders/Tim/projects/easyFulcrum-2017AugustHawaii/data/processed/fulcrum/photos/thumbnails/C-0463.jpg
hawaii2017	C-0463	S-05447			stefanzdraljevic2018@u.northwestern.edu	2017-08-08T12:32:59Z	2017-08-08	45120	22.12270611	-159.6568019	22.1226777777778	-159.656830555556	22.1226777777778	-159.656830555556	photo	4.32200804878851	1152.599109	1152.04225352113	1152.04225352113	photo		Kauai		Wild forest	Obstructed	61.3	Leaf litter			75.2	24	17.7	17.7	no				1f318ee4-5122-4611-afbe-2f24dfad94cc	https://storage.googleapis.com/elegansvariation.org/photos/hawaii2017/C-0463.jpg	/Users/tim/Dropbox/AndersenLab/LabFolders/Tim/projects/easyFulcrum-2017AugustHawaii/data/raw/fulcrum/photos/1f318ee4-5122-4611-afbe-2f24dfad94cc.jpg	/Users/tim/Dropbox/AndersenLab/LabFolders/Tim/projects/easyFulcrum-2017AugustHawaii/data/processed/fulcrum/photos/C-0463.jpg	/Users/tim/Dropbox/AndersenLab/LabFolders/Tim/projects/easyFulcrum-2017AugustHawaii/data/processed/fulcrum/photos/thumbnails/C-0463.jpg
hawaii2017	C-0463	S-05460			stefanzdraljevic2018@u.northwestern.edu	2017-08-08T12:32:59Z	2017-08-08	45120	22.12270611	-159.6568019	22.1226777777778	-159.656830555556	22.1226777777778	-159.656830555556	photo	4.32200804878851	1152.599109	1152.04225352113	1152.04225352113	photo		Kauai		Wild forest	Obstructed	61.3	Leaf litter			75.2	24	17.7	17.7	no				1f318ee4-5122-4611-afbe-2f24dfad94cc	https://storage.googleapis.com/elegansvariation.org/photos/hawaii2017/C-0463.jpg	/Users/tim/Dropbox/AndersenLab/LabFolders/Tim/projects/easyFulcrum-2017AugustHawaii/data/raw/fulcrum/photos/1f318ee4-5122-4611-afbe-2f24dfad94cc.jpg	/Users/tim/Dropbox/AndersenLab/LabFolders/Tim/projects/easyFulcrum-2017AugustHawaii/data/processed/fulcrum/photos/C-0463.jpg	/Users/tim/Dropbox/AndersenLab/LabFolders/Tim/projects/easyFulcrum-2017AugustHawaii/data/processed/fulcrum/photos/thumbnails/C-0463.jpg
hawaii2017	C-0463	S-05415			stefanzdraljevic2018@u.northwestern.edu	2017-08-08T12:32:59Z	2017-08-08	45120	22.12270611	-159.6568019	22.1226777777778	-159.656830555556	22.1226777777778	-159.656830555556	photo	4.32200804878851	1152.599109	1152.04225352113	1152.04225352113	photo		Kauai		Wild forest	Obstructed	61.3	Leaf litter			75.2	24	17.7	17.7	no				1f318ee4-5122-4611-afbe-2f24dfad94cc	https://storage.googleapis.com/elegansvariation.org/photos/hawaii2017/C-0463.jpg	/Users/tim/Dropbox/AndersenLab/LabFolders/Tim/projects/easyFulcrum-2017AugustHawaii/data/raw/fulcrum/photos/1f318ee4-5122-4611-afbe-2f24dfad94cc.jpg	/Users/tim/Dropbox/AndersenLab/LabFolders/Tim/projects/easyFulcrum-2017AugustHawaii/data/processed/fulcrum/photos/C-0463.jpg	/Users/tim/Dropbox/AndersenLab/LabFolders/Tim/projects/easyFulcrum-2017AugustHawaii/data/processed/fulcrum/photos/thumbnails/C-0463.jpg
hawaii2017	C-0463	S-05459			stefanzdraljevic2018@u.northwestern.edu	2017-08-08T12:32:59Z	2017-08-08	45120	22.12270611	-159.6568019	22.1226777777778	-159.656830555556	22.1226777777778	-159.656830555556	photo	4.32200804878851	1152.599109	1152.04225352113	1152.04225352113	photo		Kauai		Wild forest	Obstructed	61.3	Leaf litter			75.2	24	17.7	17.7	no				1f318ee4-5122-4611-afbe-2f24dfad94cc	https://storage.googleapis.com/elegansvariation.org/photos/hawaii2017/C-0463.jpg	/Users/tim/Dropbox/AndersenLab/LabFolders/Tim/projects/easyFulcrum-2017AugustHawaii/data/raw/fulcrum/photos/1f318ee4-5122-4611-afbe-2f24dfad94cc.jpg	/Users/tim/Dropbox/AndersenLab/LabFolders/Tim/projects/easyFulcrum-2017AugustHawaii/data/processed/fulcrum/photos/C-0463.jpg	/Users/tim/Dropbox/AndersenLab/LabFolders/Tim/projects/easyFulcrum-2017AugustHawaii/data/processed/fulcrum/photos/thumbnails/C-0463.jpg
hawaii2017	C-0679	S-05382			daehan.lee@northwestern.edu	2017-08-08T12:09:10Z	2017-08-08	43740	22.12500736	-159.6510308	22.1249694444444	-159.651233333333	22.1249694444444	-159.651233333333	photo	21.3079389127011	1102.363513	1104.08955223881	1104.08955223881	photo		Kauai		Wild forest	Obstructed	49.5	Leaf litter	under log		27.7	27.7	22.4	22.4	no				67c20526-e1ab-423e-b520-e311b929112d	https://storage.googleapis.com/elegansvariation.org/photos/hawaii2017/C-0679.jpg	/Users/tim/Dropbox/AndersenLab/LabFolders/Tim/projects/easyFulcrum-2017AugustHawaii/data/raw/fulcrum/photos/67c20526-e1ab-423e-b520-e311b929112d.jpg	/Users/tim/Dropbox/AndersenLab/LabFolders/Tim/projects/easyFulcrum-2017AugustHawaii/data/processed/fulcrum/photos/C-0679.jpg	/Users/tim/Dropbox/AndersenLab/LabFolders/Tim/projects/easyFulcrum-2017AugustHawaii/data/processed/fulcrum/photos/thumbnails/C-0679.jpg
hawaii2017	C-0679	S-05410			daehan.lee@northwestern.edu	2017-08-08T12:09:10Z	2017-08-08	43740	22.12500736	-159.6510308	22.1249694444444	-159.651233333333	22.1249694444444	-159.651233333333	photo	21.3079389127011	1102.363513	1104.08955223881	1104.08955223881	photo		Kauai		Wild forest	Obstructed	49.5	Leaf litter	under log		27.7	27.7	22.4	22.4	no				67c20526-e1ab-423e-b520-e311b929112d	https://storage.googleapis.com/elegansvariation.org/photos/hawaii2017/C-0679.jpg	/Users/tim/Dropbox/AndersenLab/LabFolders/Tim/projects/easyFulcrum-2017AugustHawaii/data/raw/fulcrum/photos/67c20526-e1ab-423e-b520-e311b929112d.jpg	/Users/tim/Dropbox/AndersenLab/LabFolders/Tim/projects/easyFulcrum-2017AugustHawaii/data/processed/fulcrum/photos/C-0679.jpg	/Users/tim/Dropbox/AndersenLab/LabFolders/Tim/projects/easyFulcrum-2017AugustHawaii/data/processed/fulcrum/photos/thumbnails/C-0679.jpg
hawaii2017	C-0679	S-05383			daehan.lee@northwestern.edu	2017-08-08T12:09:10Z	2017-08-08	43740	22.12500736	-159.6510308	22.1249694444444	-159.651233333333	22.1249694444444	-159.651233333333	photo	21.3079389127011	1102.363513	1104.08955223881	1104.08955223881	photo		Kauai		Wild forest	Obstructed	49.5	Leaf litter	under log		27.7	27.7	22.4	22.4	no				67c20526-e1ab-423e-b520-e311b929112d	https://storage.googleapis.com/elegansvariation.org/photos/hawaii2017/C-0679.jpg	/Users/tim/Dropbox/AndersenLab/LabFolders/Tim/projects/easyFulcrum-2017AugustHawaii/data/raw/fulcrum/photos/67c20526-e1ab-423e-b520-e311b929112d.jpg	/Users/tim/Dropbox/AndersenLab/LabFolders/Tim/projects/easyFulcrum-2017AugustHawaii/data/processed/fulcrum/photos/C-0679.jpg	/Users/tim/Dropbox/AndersenLab/LabFolders/Tim/projects/easyFulcrum-2017AugustHawaii/data/processed/fulcrum/photos/thumbnails/C-0679.jpg
hawaii2017	C-0679	S-05392			daehan.lee@northwestern.edu	2017-08-08T12:09:10Z	2017-08-08	43740	22.12500736	-159.6510308	22.1249694444444	-159.651233333333	22.1249694444444	-159.651233333333	photo	21.3079389127011	1102.363513	1104.08955223881	1104.08955223881	photo		Kauai		Wild forest	Obstructed	49.5	Leaf litter	under log		27.7	27.7	22.4	22.4	no				67c20526-e1ab-423e-b520-e311b929112d	https://storage.googleapis.com/elegansvariation.org/photos/hawaii2017/C-0679.jpg	/Users/tim/Dropbox/AndersenLab/LabFolders/Tim/projects/easyFulcrum-2017AugustHawaii/data/raw/fulcrum/photos/67c20526-e1ab-423e-b520-e311b929112d.jpg	/Users/tim/Dropbox/AndersenLab/LabFolders/Tim/projects/easyFulcrum-2017AugustHawaii/data/processed/fulcrum/photos/C-0679.jpg	/Users/tim/Dropbox/AndersenLab/LabFolders/Tim/projects/easyFulcrum-2017AugustHawaii/data/processed/fulcrum/photos/thumbnails/C-0679.jpg
hawaii2017	C-0537	S-05467			dec@u.northwestern.edu	2017-08-08T09:14:57Z	2017-08-08	33240	22.13268926	-159.6604535	22.1326916666667	-159.660447222222	22.1326916666667	-159.660447222222	photo	0.70059243360781	1137.367538	1137.25912408759	1137.25912408759	photo		Kauai		Wild forest	Obstructed	83.8	Leaf litter			66.5	19.2	16.7	16.7	no				32202cfa-4a13-4a53-9702-bb2aa4f87a19	https://storage.googleapis.com/elegansvariation.org/photos/hawaii2017/C-0537.jpg	/Users/tim/Dropbox/AndersenLab/LabFolders/Tim/projects/easyFulcrum-2017AugustHawaii/data/raw/fulcrum/photos/32202cfa-4a13-4a53-9702-bb2aa4f87a19.jpg	/Users/tim/Dropbox/AndersenLab/LabFolders/Tim/projects/easyFulcrum-2017AugustHawaii/data/processed/fulcrum/photos/C-0537.jpg	/Users/tim/Dropbox/AndersenLab/LabFolders/Tim/projects/easyFulcrum-2017AugustHawaii/data/processed/fulcrum/photos/thumbnails/C-0537.jpg
hawaii2017	C-0537	S-05466			dec@u.northwestern.edu	2017-08-08T09:14:57Z	2017-08-08	33240	22.13268926	-159.6604535	22.1326916666667	-159.660447222222	22.1326916666667	-159.660447222222	photo	0.70059243360781	1137.367538	1137.25912408759	1137.25912408759	photo		Kauai		Wild forest	Obstructed	83.8	Leaf litter			66.5	19.2	16.7	16.7	no				32202cfa-4a13-4a53-9702-bb2aa4f87a19	https://storage.googleapis.com/elegansvariation.org/photos/hawaii2017/C-0537.jpg	/Users/tim/Dropbox/AndersenLab/LabFolders/Tim/projects/easyFulcrum-2017AugustHawaii/data/raw/fulcrum/photos/32202cfa-4a13-4a53-9702-bb2aa4f87a19.jpg	/Users/tim/Dropbox/AndersenLab/LabFolders/Tim/projects/easyFulcrum-2017AugustHawaii/data/processed/fulcrum/photos/C-0537.jpg	/Users/tim/Dropbox/AndersenLab/LabFolders/Tim/projects/easyFulcrum-2017AugustHawaii/data/processed/fulcrum/photos/thumbnails/C-0537.jpg
hawaii2017	C-0537	S-05465			dec@u.northwestern.edu	2017-08-08T09:14:57Z	2017-08-08	33240	22.13268926	-159.6604535	22.1326916666667	-159.660447222222	22.1326916666667	-159.660447222222	photo	0.70059243360781	1137.367538	1137.25912408759	1137.25912408759	photo		Kauai		Wild forest	Obstructed	83.8	Leaf litter			66.5	19.2	16.7	16.7	no				32202cfa-4a13-4a53-9702-bb2aa4f87a19	https://storage.googleapis.com/elegansvariation.org/photos/hawaii2017/C-0537.jpg	/Users/tim/Dropbox/AndersenLab/LabFolders/Tim/projects/easyFulcrum-2017AugustHawaii/data/raw/fulcrum/photos/32202cfa-4a13-4a53-9702-bb2aa4f87a19.jpg	/Users/tim/Dropbox/AndersenLab/LabFolders/Tim/projects/easyFulcrum-2017AugustHawaii/data/processed/fulcrum/photos/C-0537.jpg	/Users/tim/Dropbox/AndersenLab/LabFolders/Tim/projects/easyFulcrum-2017AugustHawaii/data/processed/fulcrum/photos/thumbnails/C-0537.jpg
hawaii2017	C-0538	S-05462			dec@u.northwestern.edu	2017-08-08T09:17:03Z	2017-08-08	33420	22.13269492	-159.6604162	22.1327472222222	-159.660425	22.1327472222222	-159.660425	photo	5.89254599205234	1137.204273	1136.003125	1136.003125	photo		Kauai		Wild forest	Obstructed	81.3	Leaf litter			67.8	19.9	16.7	16.7	no				db8eb086-a7f4-4338-a82d-65f0e77b9271	https://storage.googleapis.com/elegansvariation.org/photos/hawaii2017/C-0538.jpg	/Users/tim/Dropbox/AndersenLab/LabFolders/Tim/projects/easyFulcrum-2017AugustHawaii/data/raw/fulcrum/photos/db8eb086-a7f4-4338-a82d-65f0e77b9271.jpg	/Users/tim/Dropbox/AndersenLab/LabFolders/Tim/projects/easyFulcrum-2017AugustHawaii/data/processed/fulcrum/photos/C-0538.jpg	/Users/tim/Dropbox/AndersenLab/LabFolders/Tim/projects/easyFulcrum-2017AugustHawaii/data/processed/fulcrum/photos/thumbnails/C-0538.jpg
hawaii2017	C-0538	S-05461			dec@u.northwestern.edu	2017-08-08T09:17:03Z	2017-08-08	33420	22.13269492	-159.6604162	22.1327472222222	-159.660425	22.1327472222222	-159.660425	photo	5.89254599205234	1137.204273	1136.003125	1136.003125	photo		Kauai		Wild forest	Obstructed	81.3	Leaf litter			67.8	19.9	16.7	16.7	no				db8eb086-a7f4-4338-a82d-65f0e77b9271	https://storage.googleapis.com/elegansvariation.org/photos/hawaii2017/C-0538.jpg	/Users/tim/Dropbox/AndersenLab/LabFolders/Tim/projects/easyFulcrum-2017AugustHawaii/data/raw/fulcrum/photos/db8eb086-a7f4-4338-a82d-65f0e77b9271.jpg	/Users/tim/Dropbox/AndersenLab/LabFolders/Tim/projects/easyFulcrum-2017AugustHawaii/data/processed/fulcrum/photos/C-0538.jpg	/Users/tim/Dropbox/AndersenLab/LabFolders/Tim/projects/easyFulcrum-2017AugustHawaii/data/processed/fulcrum/photos/thumbnails/C-0538.jpg
hawaii2017	C-0538	S-05468			dec@u.northwestern.edu	2017-08-08T09:17:03Z	2017-08-08	33420	22.13269492	-159.6604162	22.1327472222222	-159.660425	22.1327472222222	-159.660425	photo	5.89254599205234	1137.204273	1136.003125	1136.003125	photo		Kauai		Wild forest	Obstructed	81.3	Leaf litter			67.8	19.9	16.7	16.7	no				db8eb086-a7f4-4338-a82d-65f0e77b9271	https://storage.googleapis.com/elegansvariation.org/photos/hawaii2017/C-0538.jpg	/Users/tim/Dropbox/AndersenLab/LabFolders/Tim/projects/easyFulcrum-2017AugustHawaii/data/raw/fulcrum/photos/db8eb086-a7f4-4338-a82d-65f0e77b9271.jpg	/Users/tim/Dropbox/AndersenLab/LabFolders/Tim/projects/easyFulcrum-2017AugustHawaii/data/processed/fulcrum/photos/C-0538.jpg	/Users/tim/Dropbox/AndersenLab/LabFolders/Tim/projects/easyFulcrum-2017AugustHawaii/data/processed/fulcrum/photos/thumbnails/C-0538.jpg
hawaii2017	C-0534	S-05444			dec@u.northwestern.edu	2017-08-08T09:07:56Z	2017-08-08	32820	22.13189995	-159.6600748	22.1318972222222	-159.660083333333	22.1318972222222	-159.660083333333	photo	0.930855286367401	1163.710589	1163.69683257919	1163.69683257919	photo		Kauai		Wild forest	Partially Obstructed	71.5	Leaf litter	In rotting log		76.8	24.9	17.8	17.8	no				fc7e1cfc-490f-4008-8c4f-be2744a68bc9	https://storage.googleapis.com/elegansvariation.org/photos/hawaii2017/C-0534.jpg	/Users/tim/Dropbox/AndersenLab/LabFolders/Tim/projects/easyFulcrum-2017AugustHawaii/data/raw/fulcrum/photos/fc7e1cfc-490f-4008-8c4f-be2744a68bc9.jpg	/Users/tim/Dropbox/AndersenLab/LabFolders/Tim/projects/easyFulcrum-2017AugustHawaii/data/processed/fulcrum/photos/C-0534.jpg	/Users/tim/Dropbox/AndersenLab/LabFolders/Tim/projects/easyFulcrum-2017AugustHawaii/data/processed/fulcrum/photos/thumbnails/C-0534.jpg
hawaii2017	C-0596	S-05443			dec@u.northwestern.edu	2017-08-08T09:43:54Z	2017-08-08	34980	22.13383313	-159.6624207	22.1338472222222	-159.662422222222	22.1338472222222	-159.662422222222	photo	1.57657229020308	1088.992193	1088.43137254902	1088.43137254902	photo		Kauai		Wild forest	Partially Obstructed	81.3	Rotting fruit	In log		69	20.6	18.7	18.7	no				6ddd9948-27b9-4e6d-8008-258cf6916219	https://storage.googleapis.com/elegansvariation.org/photos/hawaii2017/C-0596.jpg	/Users/tim/Dropbox/AndersenLab/LabFolders/Tim/projects/easyFulcrum-2017AugustHawaii/data/raw/fulcrum/photos/6ddd9948-27b9-4e6d-8008-258cf6916219.jpg	/Users/tim/Dropbox/AndersenLab/LabFolders/Tim/projects/easyFulcrum-2017AugustHawaii/data/processed/fulcrum/photos/C-0596.jpg	/Users/tim/Dropbox/AndersenLab/LabFolders/Tim/projects/easyFulcrum-2017AugustHawaii/data/processed/fulcrum/photos/thumbnails/C-0596.jpg
hawaii2017	C-0230	S-05463			briana.rodriguez@northwestern.edu	2017-08-08T09:51:59Z	2017-08-08	35460	22.15028957	-159.6423375			22.15028957	-159.6423375	fulcrum		1244.584094		1244.584094	fulcrum		Kauai		Wild forest	Partially Obstructed	71.4	Leaf litter			21.2	21.2	18	18	no				b14ea526-78c3-468d-86b2-b0808fc5aa4d	https://storage.googleapis.com/elegansvariation.org/photos/hawaii2017/C-0230.jpg	/Users/tim/Dropbox/AndersenLab/LabFolders/Tim/projects/easyFulcrum-2017AugustHawaii/data/raw/fulcrum/photos/b14ea526-78c3-468d-86b2-b0808fc5aa4d.jpg	/Users/tim/Dropbox/AndersenLab/LabFolders/Tim/projects/easyFulcrum-2017AugustHawaii/data/processed/fulcrum/photos/C-0230.jpg	/Users/tim/Dropbox/AndersenLab/LabFolders/Tim/projects/easyFulcrum-2017AugustHawaii/data/processed/fulcrum/photos/thumbnails/C-0230.jpg
hawaii2017	C-0676	S-05379			daehan.lee@northwestern.edu	2017-08-08T12:29:20Z	2017-08-08	44940	22.12330353	-159.656279	22.1232972222222	-159.656227777778	22.1232972222222	-159.656227777778	photo	5.32868954875558	1158.130725	1154.92647058824	1154.92647058824	photo		Kauai		Wild forest	Obstructed	56	Leaf litter	under log		23.6	23.6	17.1	17.1	no				efbe5394-c579-4b0d-a543-f03a1e1dc0dd	https://storage.googleapis.com/elegansvariation.org/photos/hawaii2017/C-0676.jpg	/Users/tim/Dropbox/AndersenLab/LabFolders/Tim/projects/easyFulcrum-2017AugustHawaii/data/raw/fulcrum/photos/efbe5394-c579-4b0d-a543-f03a1e1dc0dd.jpg	/Users/tim/Dropbox/AndersenLab/LabFolders/Tim/projects/easyFulcrum-2017AugustHawaii/data/processed/fulcrum/photos/C-0676.jpg	/Users/tim/Dropbox/AndersenLab/LabFolders/Tim/projects/easyFulcrum-2017AugustHawaii/data/processed/fulcrum/photos/thumbnails/C-0676.jpg
hawaii2017	C-0676	S-05377			daehan.lee@northwestern.edu	2017-08-08T12:29:20Z	2017-08-08	44940	22.12330353	-159.656279	22.1232972222222	-159.656227777778	22.1232972222222	-159.656227777778	photo	5.32868954875558	1158.130725	1154.92647058824	1154.92647058824	photo		Kauai		Wild forest	Obstructed	56	Leaf litter	under log		23.6	23.6	17.1	17.1	no				efbe5394-c579-4b0d-a543-f03a1e1dc0dd	https://storage.googleapis.com/elegansvariation.org/photos/hawaii2017/C-0676.jpg	/Users/tim/Dropbox/AndersenLab/LabFolders/Tim/projects/easyFulcrum-2017AugustHawaii/data/raw/fulcrum/photos/efbe5394-c579-4b0d-a543-f03a1e1dc0dd.jpg	/Users/tim/Dropbox/AndersenLab/LabFolders/Tim/projects/easyFulcrum-2017AugustHawaii/data/processed/fulcrum/photos/C-0676.jpg	/Users/tim/Dropbox/AndersenLab/LabFolders/Tim/projects/easyFulcrum-2017AugustHawaii/data/processed/fulcrum/photos/thumbnails/C-0676.jpg
hawaii2017	C-0676	S-05380			daehan.lee@northwestern.edu	2017-08-08T12:29:20Z	2017-08-08	44940	22.12330353	-159.656279	22.1232972222222	-159.656227777778	22.1232972222222	-159.656227777778	photo	5.32868954875558	1158.130725	1154.92647058824	1154.92647058824	photo		Kauai		Wild forest	Obstructed	56	Leaf litter	under log		23.6	23.6	17.1	17.1	no				efbe5394-c579-4b0d-a543-f03a1e1dc0dd	https://storage.googleapis.com/elegansvariation.org/photos/hawaii2017/C-0676.jpg	/Users/tim/Dropbox/AndersenLab/LabFolders/Tim/projects/easyFulcrum-2017AugustHawaii/data/raw/fulcrum/photos/efbe5394-c579-4b0d-a543-f03a1e1dc0dd.jpg	/Users/tim/Dropbox/AndersenLab/LabFolders/Tim/projects/easyFulcrum-2017AugustHawaii/data/processed/fulcrum/photos/C-0676.jpg	/Users/tim/Dropbox/AndersenLab/LabFolders/Tim/projects/easyFulcrum-2017AugustHawaii/data/processed/fulcrum/photos/thumbnails/C-0676.jpg
hawaii2017	C-0676	S-05442			daehan.lee@northwestern.edu	2017-08-08T12:29:20Z	2017-08-08	44940	22.12330353	-159.656279	22.1232972222222	-159.656227777778	22.1232972222222	-159.656227777778	photo	5.32868954875558	1158.130725	1154.92647058824	1154.92647058824	photo		Kauai		Wild forest	Obstructed	56	Leaf litter	under log		23.6	23.6	17.1	17.1	no				efbe5394-c579-4b0d-a543-f03a1e1dc0dd	https://storage.googleapis.com/elegansvariation.org/photos/hawaii2017/C-0676.jpg	/Users/tim/Dropbox/AndersenLab/LabFolders/Tim/projects/easyFulcrum-2017AugustHawaii/data/raw/fulcrum/photos/efbe5394-c579-4b0d-a543-f03a1e1dc0dd.jpg	/Users/tim/Dropbox/AndersenLab/LabFolders/Tim/projects/easyFulcrum-2017AugustHawaii/data/processed/fulcrum/photos/C-0676.jpg	/Users/tim/Dropbox/AndersenLab/LabFolders/Tim/projects/easyFulcrum-2017AugustHawaii/data/processed/fulcrum/photos/thumbnails/C-0676.jpg
hawaii2017	C-0491	S-05490			kathrynevans2015@u.northwestern.edu	2017-08-08T10:07:44Z	2017-08-08	36420	22.1490981	-159.641366	22.1490981000011	-159.641366	22.1490981000011	-159.641366	photo	0.000000127106724201465	1267	1267	1267	photo		Kauai		Wild forest	Partially Obstructed	72.1	Leaf litter			21.2	21.2	17.7	17.7	yes	5	1	E	23a7f643-7663-4971-8aed-d7111259a3a6	https://storage.googleapis.com/elegansvariation.org/photos/hawaii2017/C-0491.jpg	/Users/tim/Dropbox/AndersenLab/LabFolders/Tim/projects/easyFulcrum-2017AugustHawaii/data/raw/fulcrum/photos/23a7f643-7663-4971-8aed-d7111259a3a6.jpg	/Users/tim/Dropbox/AndersenLab/LabFolders/Tim/projects/easyFulcrum-2017AugustHawaii/data/processed/fulcrum/photos/C-0491.jpg	/Users/tim/Dropbox/AndersenLab/LabFolders/Tim/projects/easyFulcrum-2017AugustHawaii/data/processed/fulcrum/photos/thumbnails/C-0491.jpg
hawaii2017	C-0536	S-05509			dec@u.northwestern.edu	2017-08-08T09:19:16Z	2017-08-08	33540	22.13292279	-159.6605668	22.1329277777778	-159.660563888889	22.1329277777778	-159.660563888889	photo	0.631188066859343	1130.165617	1130.07228915663	1130.07228915663	photo		Kauai		Wild forest	Obstructed	80.6	Rotting nut	Also has slug		67.8	19.9	16.7	16.7	no				fe5222e3-436b-4fa8-9e66-cbe7ba9cee53	https://storage.googleapis.com/elegansvariation.org/photos/hawaii2017/C-0536.jpg	/Users/tim/Dropbox/AndersenLab/LabFolders/Tim/projects/easyFulcrum-2017AugustHawaii/data/raw/fulcrum/photos/fe5222e3-436b-4fa8-9e66-cbe7ba9cee53.jpg	/Users/tim/Dropbox/AndersenLab/LabFolders/Tim/projects/easyFulcrum-2017AugustHawaii/data/processed/fulcrum/photos/C-0536.jpg	/Users/tim/Dropbox/AndersenLab/LabFolders/Tim/projects/easyFulcrum-2017AugustHawaii/data/processed/fulcrum/photos/thumbnails/C-0536.jpg
hawaii2017	C-0536	S-05481			dec@u.northwestern.edu	2017-08-08T09:19:16Z	2017-08-08	33540	22.13292279	-159.6605668	22.1329277777778	-159.660563888889	22.1329277777778	-159.660563888889	photo	0.631188066859343	1130.165617	1130.07228915663	1130.07228915663	photo		Kauai		Wild forest	Obstructed	80.6	Rotting nut	Also has slug		67.8	19.9	16.7	16.7	no				fe5222e3-436b-4fa8-9e66-cbe7ba9cee53	https://storage.googleapis.com/elegansvariation.org/photos/hawaii2017/C-0536.jpg	/Users/tim/Dropbox/AndersenLab/LabFolders/Tim/projects/easyFulcrum-2017AugustHawaii/data/raw/fulcrum/photos/fe5222e3-436b-4fa8-9e66-cbe7ba9cee53.jpg	/Users/tim/Dropbox/AndersenLab/LabFolders/Tim/projects/easyFulcrum-2017AugustHawaii/data/processed/fulcrum/photos/C-0536.jpg	/Users/tim/Dropbox/AndersenLab/LabFolders/Tim/projects/easyFulcrum-2017AugustHawaii/data/processed/fulcrum/photos/thumbnails/C-0536.jpg
hawaii2017	C-0536	S-05484			dec@u.northwestern.edu	2017-08-08T09:19:16Z	2017-08-08	33540	22.13292279	-159.6605668	22.1329277777778	-159.660563888889	22.1329277777778	-159.660563888889	photo	0.631188066859343	1130.165617	1130.07228915663	1130.07228915663	photo		Kauai		Wild forest	Obstructed	80.6	Rotting nut	Also has slug		67.8	19.9	16.7	16.7	no				fe5222e3-436b-4fa8-9e66-cbe7ba9cee53	https://storage.googleapis.com/elegansvariation.org/photos/hawaii2017/C-0536.jpg	/Users/tim/Dropbox/AndersenLab/LabFolders/Tim/projects/easyFulcrum-2017AugustHawaii/data/raw/fulcrum/photos/fe5222e3-436b-4fa8-9e66-cbe7ba9cee53.jpg	/Users/tim/Dropbox/AndersenLab/LabFolders/Tim/projects/easyFulcrum-2017AugustHawaii/data/processed/fulcrum/photos/C-0536.jpg	/Users/tim/Dropbox/AndersenLab/LabFolders/Tim/projects/easyFulcrum-2017AugustHawaii/data/processed/fulcrum/photos/thumbnails/C-0536.jpg
hawaii2017	C-0526	S-05478			daehan.lee@northwestern.edu	2017-08-08T09:03:09Z	2017-08-08	32580	22.13149227	-159.6604386	22.1315	-159.660455555556	22.1315	-159.660455555556	photo	1.94869758094308	1153.926013	1155.06428571429	1155.06428571429	photo		Kauai		Wild forest	Partially Obstructed	76.6	Leaf litter			19.5	19.5	17.5	17.5	yes	6	1	B	4ffca50b-115c-45b5-9de6-149dfe62cf10	https://storage.googleapis.com/elegansvariation.org/photos/hawaii2017/C-0526.jpg	/Users/tim/Dropbox/AndersenLab/LabFolders/Tim/projects/easyFulcrum-2017AugustHawaii/data/raw/fulcrum/photos/4ffca50b-115c-45b5-9de6-149dfe62cf10.jpg	/Users/tim/Dropbox/AndersenLab/LabFolders/Tim/projects/easyFulcrum-2017AugustHawaii/data/processed/fulcrum/photos/C-0526.jpg	/Users/tim/Dropbox/AndersenLab/LabFolders/Tim/projects/easyFulcrum-2017AugustHawaii/data/processed/fulcrum/photos/thumbnails/C-0526.jpg
hawaii2017	C-0437	S-05486			dec@u.northwestern.edu	2017-08-09T08:32:35Z	2017-08-09	30720	22.07990734	-159.4247644	22.0799138888889	-159.424777777778	22.0799138888889	-159.424777777778	photo	1.56071783060586	273.9226783	273.880239520958	273.880239520958	photo		Kauai		Wild forest	Partially Obstructed	89.7	Leaf litter			24.3	24.3	22.9	22.9	no				cc648db3-aca9-4ae7-90ae-359f53087345	https://storage.googleapis.com/elegansvariation.org/photos/hawaii2017/C-0437.jpg	/Users/tim/Dropbox/AndersenLab/LabFolders/Tim/projects/easyFulcrum-2017AugustHawaii/data/raw/fulcrum/photos/cc648db3-aca9-4ae7-90ae-359f53087345.jpg	/Users/tim/Dropbox/AndersenLab/LabFolders/Tim/projects/easyFulcrum-2017AugustHawaii/data/processed/fulcrum/photos/C-0437.jpg	/Users/tim/Dropbox/AndersenLab/LabFolders/Tim/projects/easyFulcrum-2017AugustHawaii/data/processed/fulcrum/photos/thumbnails/C-0437.jpg
hawaii2017	C-0442	S-05473			dec@u.northwestern.edu	2017-08-09T08:43:32Z	2017-08-09	31380	22.08133739	-159.4261737	22.08145	-159.426133333333	22.08145	-159.426133333333	photo	13.2091757220958	293.5646066	294.771523178808	294.771523178808	photo		Kauai		Wild forest	Obstructed	91.4	Leaf litter			24.3	24.3	21.9	21.9	no				fa4560c7-0e70-4cd8-a1ae-39c848c451ef	https://storage.googleapis.com/elegansvariation.org/photos/hawaii2017/C-0442.jpg	/Users/tim/Dropbox/AndersenLab/LabFolders/Tim/projects/easyFulcrum-2017AugustHawaii/data/raw/fulcrum/photos/fa4560c7-0e70-4cd8-a1ae-39c848c451ef.jpg	/Users/tim/Dropbox/AndersenLab/LabFolders/Tim/projects/easyFulcrum-2017AugustHawaii/data/processed/fulcrum/photos/C-0442.jpg	/Users/tim/Dropbox/AndersenLab/LabFolders/Tim/projects/easyFulcrum-2017AugustHawaii/data/processed/fulcrum/photos/thumbnails/C-0442.jpg
hawaii2017	C-0442	S-05485	Caenorhabditis briggsae		dec@u.northwestern.edu	2017-08-09T08:43:32Z	2017-08-09	31380	22.08133739	-159.4261737	22.08145	-159.426133333333	22.08145	-159.426133333333	photo	13.2091757220958	293.5646066	294.771523178808	294.771523178808	photo		Kauai		Wild forest	Obstructed	91.4	Leaf litter			24.3	24.3	21.9	21.9	no				fa4560c7-0e70-4cd8-a1ae-39c848c451ef	https://storage.googleapis.com/elegansvariation.org/photos/hawaii2017/C-0442.jpg	/Users/tim/Dropbox/AndersenLab/LabFolders/Tim/projects/easyFulcrum-2017AugustHawaii/data/raw/fulcrum/photos/fa4560c7-0e70-4cd8-a1ae-39c848c451ef.jpg	/Users/tim/Dropbox/AndersenLab/LabFolders/Tim/projects/easyFulcrum-2017AugustHawaii/data/processed/fulcrum/photos/C-0442.jpg	/Users/tim/Dropbox/AndersenLab/LabFolders/Tim/projects/easyFulcrum-2017AugustHawaii/data/processed/fulcrum/photos/thumbnails/C-0442.jpg
hawaii2017	C-0440	S-05497			dec@u.northwestern.edu	2017-08-09T08:37:11Z	2017-08-09	31020	22.08075302	-159.4252681	22.0807555555556	-159.425275	22.0807555555556	-159.425275	photo	0.765690740855735	275.5323707	275.795918367347	275.795918367347	photo		Kauai		Wild forest	Partially Obstructed	93.2	Leaf litter			24.3	24.3	22.7	22.7	no				6df4fed5-f4ec-413d-820c-988889c82b00	https://storage.googleapis.com/elegansvariation.org/photos/hawaii2017/C-0440.jpg	/Users/tim/Dropbox/AndersenLab/LabFolders/Tim/projects/easyFulcrum-2017AugustHawaii/data/raw/fulcrum/photos/6df4fed5-f4ec-413d-820c-988889c82b00.jpg	/Users/tim/Dropbox/AndersenLab/LabFolders/Tim/projects/easyFulcrum-2017AugustHawaii/data/processed/fulcrum/photos/C-0440.jpg	/Users/tim/Dropbox/AndersenLab/LabFolders/Tim/projects/easyFulcrum-2017AugustHawaii/data/processed/fulcrum/photos/thumbnails/C-0440.jpg
hawaii2017	C-0440	S-05496			dec@u.northwestern.edu	2017-08-09T08:37:11Z	2017-08-09	31020	22.08075302	-159.4252681	22.0807555555556	-159.425275	22.0807555555556	-159.425275	photo	0.765690740855735	275.5323707	275.795918367347	275.795918367347	photo		Kauai		Wild forest	Partially Obstructed	93.2	Leaf litter			24.3	24.3	22.7	22.7	no				6df4fed5-f4ec-413d-820c-988889c82b00	https://storage.googleapis.com/elegansvariation.org/photos/hawaii2017/C-0440.jpg	/Users/tim/Dropbox/AndersenLab/LabFolders/Tim/projects/easyFulcrum-2017AugustHawaii/data/raw/fulcrum/photos/6df4fed5-f4ec-413d-820c-988889c82b00.jpg	/Users/tim/Dropbox/AndersenLab/LabFolders/Tim/projects/easyFulcrum-2017AugustHawaii/data/processed/fulcrum/photos/C-0440.jpg	/Users/tim/Dropbox/AndersenLab/LabFolders/Tim/projects/easyFulcrum-2017AugustHawaii/data/processed/fulcrum/photos/thumbnails/C-0440.jpg
hawaii2017	C-0440	S-05493			dec@u.northwestern.edu	2017-08-09T08:37:11Z	2017-08-09	31020	22.08075302	-159.4252681	22.0807555555556	-159.425275	22.0807555555556	-159.425275	photo	0.765690740855735	275.5323707	275.795918367347	275.795918367347	photo		Kauai		Wild forest	Partially Obstructed	93.2	Leaf litter			24.3	24.3	22.7	22.7	no				6df4fed5-f4ec-413d-820c-988889c82b00	https://storage.googleapis.com/elegansvariation.org/photos/hawaii2017/C-0440.jpg	/Users/tim/Dropbox/AndersenLab/LabFolders/Tim/projects/easyFulcrum-2017AugustHawaii/data/raw/fulcrum/photos/6df4fed5-f4ec-413d-820c-988889c82b00.jpg	/Users/tim/Dropbox/AndersenLab/LabFolders/Tim/projects/easyFulcrum-2017AugustHawaii/data/processed/fulcrum/photos/C-0440.jpg	/Users/tim/Dropbox/AndersenLab/LabFolders/Tim/projects/easyFulcrum-2017AugustHawaii/data/processed/fulcrum/photos/thumbnails/C-0440.jpg
hawaii2017	C-0489	S-05498			kathrynevans2015@u.northwestern.edu	2017-08-08T10:00:37Z	2017-08-08	36000	22.1491113	-159.6413417			22.1491113	-159.6413417	fulcrum		1265		1265	fulcrum		Kauai		Wild forest	Partially Obstructed	70.5	Leaf litter			20.5	20.5	17.5	17.5	yes	5	1	B	64da3658-dcef-40ac-af47-9a3298793366	https://storage.googleapis.com/elegansvariation.org/photos/hawaii2017/C-0489.jpg	/Users/tim/Dropbox/AndersenLab/LabFolders/Tim/projects/easyFulcrum-2017AugustHawaii/data/raw/fulcrum/photos/64da3658-dcef-40ac-af47-9a3298793366.jpg	/Users/tim/Dropbox/AndersenLab/LabFolders/Tim/projects/easyFulcrum-2017AugustHawaii/data/processed/fulcrum/photos/C-0489.jpg	/Users/tim/Dropbox/AndersenLab/LabFolders/Tim/projects/easyFulcrum-2017AugustHawaii/data/processed/fulcrum/photos/thumbnails/C-0489.jpg
hawaii2017	C-0810	S-05499			shannonbrady2014@u.northwestern.edu	2017-08-08T09:45:16Z	2017-08-08	35100	22.14994469	-159.6420534	22.1499444444444	-159.642052777778	22.1499444444444	-159.642052777778	photo	0.0697345345661673	1246.536975	1246.53703703704	1246.53703703704	photo		Kauai		Wild forest	Partially Obstructed	69.2	Leaf litter			71.5	21.9	18.4	18.4	no				06ed476d-41e1-4327-ac7d-c472fd960177	https://storage.googleapis.com/elegansvariation.org/photos/hawaii2017/C-0810.jpg	/Users/tim/Dropbox/AndersenLab/LabFolders/Tim/projects/easyFulcrum-2017AugustHawaii/data/raw/fulcrum/photos/06ed476d-41e1-4327-ac7d-c472fd960177.jpg	/Users/tim/Dropbox/AndersenLab/LabFolders/Tim/projects/easyFulcrum-2017AugustHawaii/data/processed/fulcrum/photos/C-0810.jpg	/Users/tim/Dropbox/AndersenLab/LabFolders/Tim/projects/easyFulcrum-2017AugustHawaii/data/processed/fulcrum/photos/thumbnails/C-0810.jpg
hawaii2017	C-0831	S-05491			daehan.lee@northwestern.edu	2017-08-08T09:27:30Z	2017-08-08	34020	22.13277436	-159.6606531	22.1333916666667	-159.6608	22.1333916666667	-159.6608	photo	70.368004268177	1117.728503	1102.13580246914	1102.13580246914	photo		Kauai		Wild forest	Partially Obstructed	80.5	Leaf litter			18.8	18.8	17.8	17.8	no				93aaca51-5f54-4959-b404-c530223f888d	https://storage.googleapis.com/elegansvariation.org/photos/hawaii2017/C-0831.jpg	/Users/tim/Dropbox/AndersenLab/LabFolders/Tim/projects/easyFulcrum-2017AugustHawaii/data/raw/fulcrum/photos/93aaca51-5f54-4959-b404-c530223f888d.jpg	/Users/tim/Dropbox/AndersenLab/LabFolders/Tim/projects/easyFulcrum-2017AugustHawaii/data/processed/fulcrum/photos/C-0831.jpg	/Users/tim/Dropbox/AndersenLab/LabFolders/Tim/projects/easyFulcrum-2017AugustHawaii/data/processed/fulcrum/photos/thumbnails/C-0831.jpg
hawaii2017	C-0831	S-05492			daehan.lee@northwestern.edu	2017-08-08T09:27:30Z	2017-08-08	34020	22.13277436	-159.6606531	22.1333916666667	-159.6608	22.1333916666667	-159.6608	photo	70.368004268177	1117.728503	1102.13580246914	1102.13580246914	photo		Kauai		Wild forest	Partially Obstructed	80.5	Leaf litter			18.8	18.8	17.8	17.8	no				93aaca51-5f54-4959-b404-c530223f888d	https://storage.googleapis.com/elegansvariation.org/photos/hawaii2017/C-0831.jpg	/Users/tim/Dropbox/AndersenLab/LabFolders/Tim/projects/easyFulcrum-2017AugustHawaii/data/raw/fulcrum/photos/93aaca51-5f54-4959-b404-c530223f888d.jpg	/Users/tim/Dropbox/AndersenLab/LabFolders/Tim/projects/easyFulcrum-2017AugustHawaii/data/processed/fulcrum/photos/C-0831.jpg	/Users/tim/Dropbox/AndersenLab/LabFolders/Tim/projects/easyFulcrum-2017AugustHawaii/data/processed/fulcrum/photos/thumbnails/C-0831.jpg
hawaii2017	C-0831	S-05482			daehan.lee@northwestern.edu	2017-08-08T09:27:30Z	2017-08-08	34020	22.13277436	-159.6606531	22.1333916666667	-159.6608	22.1333916666667	-159.6608	photo	70.368004268177	1117.728503	1102.13580246914	1102.13580246914	photo		Kauai		Wild forest	Partially Obstructed	80.5	Leaf litter			18.8	18.8	17.8	17.8	no				93aaca51-5f54-4959-b404-c530223f888d	https://storage.googleapis.com/elegansvariation.org/photos/hawaii2017/C-0831.jpg	/Users/tim/Dropbox/AndersenLab/LabFolders/Tim/projects/easyFulcrum-2017AugustHawaii/data/raw/fulcrum/photos/93aaca51-5f54-4959-b404-c530223f888d.jpg	/Users/tim/Dropbox/AndersenLab/LabFolders/Tim/projects/easyFulcrum-2017AugustHawaii/data/processed/fulcrum/photos/C-0831.jpg	/Users/tim/Dropbox/AndersenLab/LabFolders/Tim/projects/easyFulcrum-2017AugustHawaii/data/processed/fulcrum/photos/thumbnails/C-0831.jpg
hawaii2017	C-0467	S-05500			stefanzdraljevic2018@u.northwestern.edu	2017-08-08T12:10:53Z	2017-08-08	43800	22.12473432	-159.6516585	22.1247305555556	-159.651647222222	22.1247305555556	-159.651647222222	photo	1.23618876027491	1103.303699	1102.54761904762	1102.54761904762	photo		Kauai		Wild forest	Partially Obstructed	58.1		Under log	Rotting wood	83.8	28.8	20	20	no				603e28ba-7603-45fc-b8a1-54d84a34b586	https://storage.googleapis.com/elegansvariation.org/photos/hawaii2017/C-0467.jpg	/Users/tim/Dropbox/AndersenLab/LabFolders/Tim/projects/easyFulcrum-2017AugustHawaii/data/raw/fulcrum/photos/603e28ba-7603-45fc-b8a1-54d84a34b586.jpg	/Users/tim/Dropbox/AndersenLab/LabFolders/Tim/projects/easyFulcrum-2017AugustHawaii/data/processed/fulcrum/photos/C-0467.jpg	/Users/tim/Dropbox/AndersenLab/LabFolders/Tim/projects/easyFulcrum-2017AugustHawaii/data/processed/fulcrum/photos/thumbnails/C-0467.jpg
hawaii2017	C-0545	S-05510			shannonbrady2014@u.northwestern.edu	2017-08-08T15:00:31Z	2017-08-08	54000	22.13013678	-159.6577658	22.1306944444444	-159.657808333333	22.1306944444444	-159.657808333333	photo	62.2336669324028	1104.480835	1129.1186440678	1129.1186440678	photo		Kauai		Wild forest	Partially Obstructed	46.8	Leaf litter			20.1	20.1	26.1	26.1	no				63680ee4-b6ed-4a88-90bc-454549f27401	https://storage.googleapis.com/elegansvariation.org/photos/hawaii2017/C-0545.jpg	/Users/tim/Dropbox/AndersenLab/LabFolders/Tim/projects/easyFulcrum-2017AugustHawaii/data/raw/fulcrum/photos/63680ee4-b6ed-4a88-90bc-454549f27401.jpg	/Users/tim/Dropbox/AndersenLab/LabFolders/Tim/projects/easyFulcrum-2017AugustHawaii/data/processed/fulcrum/photos/C-0545.jpg	/Users/tim/Dropbox/AndersenLab/LabFolders/Tim/projects/easyFulcrum-2017AugustHawaii/data/processed/fulcrum/photos/thumbnails/C-0545.jpg
hawaii2017	C-0545	S-05384			shannonbrady2014@u.northwestern.edu	2017-08-08T15:00:31Z	2017-08-08	54000	22.13013678	-159.6577658	22.1306944444444	-159.657808333333	22.1306944444444	-159.657808333333	photo	62.2336669324028	1104.480835	1129.1186440678	1129.1186440678	photo		Kauai		Wild forest	Partially Obstructed	46.8	Leaf litter			20.1	20.1	26.1	26.1	no				63680ee4-b6ed-4a88-90bc-454549f27401	https://storage.googleapis.com/elegansvariation.org/photos/hawaii2017/C-0545.jpg	/Users/tim/Dropbox/AndersenLab/LabFolders/Tim/projects/easyFulcrum-2017AugustHawaii/data/raw/fulcrum/photos/63680ee4-b6ed-4a88-90bc-454549f27401.jpg	/Users/tim/Dropbox/AndersenLab/LabFolders/Tim/projects/easyFulcrum-2017AugustHawaii/data/processed/fulcrum/photos/C-0545.jpg	/Users/tim/Dropbox/AndersenLab/LabFolders/Tim/projects/easyFulcrum-2017AugustHawaii/data/processed/fulcrum/photos/thumbnails/C-0545.jpg
hawaii2017	C-0545	S-05483			shannonbrady2014@u.northwestern.edu	2017-08-08T15:00:31Z	2017-08-08	54000	22.13013678	-159.6577658	22.1306944444444	-159.657808333333	22.1306944444444	-159.657808333333	photo	62.2336669324028	1104.480835	1129.1186440678	1129.1186440678	photo		Kauai		Wild forest	Partially Obstructed	46.8	Leaf litter			20.1	20.1	26.1	26.1	no				63680ee4-b6ed-4a88-90bc-454549f27401	https://storage.googleapis.com/elegansvariation.org/photos/hawaii2017/C-0545.jpg	/Users/tim/Dropbox/AndersenLab/LabFolders/Tim/projects/easyFulcrum-2017AugustHawaii/data/raw/fulcrum/photos/63680ee4-b6ed-4a88-90bc-454549f27401.jpg	/Users/tim/Dropbox/AndersenLab/LabFolders/Tim/projects/easyFulcrum-2017AugustHawaii/data/processed/fulcrum/photos/C-0545.jpg	/Users/tim/Dropbox/AndersenLab/LabFolders/Tim/projects/easyFulcrum-2017AugustHawaii/data/processed/fulcrum/photos/thumbnails/C-0545.jpg
hawaii2017	C-0545	S-05501			shannonbrady2014@u.northwestern.edu	2017-08-08T15:00:31Z	2017-08-08	54000	22.13013678	-159.6577658	22.1306944444444	-159.657808333333	22.1306944444444	-159.657808333333	photo	62.2336669324028	1104.480835	1129.1186440678	1129.1186440678	photo		Kauai		Wild forest	Partially Obstructed	46.8	Leaf litter			20.1	20.1	26.1	26.1	no				63680ee4-b6ed-4a88-90bc-454549f27401	https://storage.googleapis.com/elegansvariation.org/photos/hawaii2017/C-0545.jpg	/Users/tim/Dropbox/AndersenLab/LabFolders/Tim/projects/easyFulcrum-2017AugustHawaii/data/raw/fulcrum/photos/63680ee4-b6ed-4a88-90bc-454549f27401.jpg	/Users/tim/Dropbox/AndersenLab/LabFolders/Tim/projects/easyFulcrum-2017AugustHawaii/data/processed/fulcrum/photos/C-0545.jpg	/Users/tim/Dropbox/AndersenLab/LabFolders/Tim/projects/easyFulcrum-2017AugustHawaii/data/processed/fulcrum/photos/thumbnails/C-0545.jpg
hawaii2017	C-0493	S-05506			kathrynevans2015@u.northwestern.edu	2017-08-08T10:05:15Z	2017-08-08	36300	22.1490685	-159.64133			22.1490685	-159.64133	fulcrum		1267		1267	fulcrum		Kauai		Wild forest	Partially Obstructed	73.5	Leaf litter			20.5	20.5	17.4	17.4	yes	5	1	D	bafcf73c-9e59-4bfa-9c08-fcd9c0443a4c	https://storage.googleapis.com/elegansvariation.org/photos/hawaii2017/C-0493.jpg	/Users/tim/Dropbox/AndersenLab/LabFolders/Tim/projects/easyFulcrum-2017AugustHawaii/data/raw/fulcrum/photos/bafcf73c-9e59-4bfa-9c08-fcd9c0443a4c.jpg	/Users/tim/Dropbox/AndersenLab/LabFolders/Tim/projects/easyFulcrum-2017AugustHawaii/data/processed/fulcrum/photos/C-0493.jpg	/Users/tim/Dropbox/AndersenLab/LabFolders/Tim/projects/easyFulcrum-2017AugustHawaii/data/processed/fulcrum/photos/thumbnails/C-0493.jpg
hawaii2017	C-0838	S-05508			daehan.lee@northwestern.edu	2017-08-08T10:39:48Z	2017-08-08	38340	22.1420331	-159.6528784	22.1424888888889	-159.653472222222	22.1424888888889	-159.653472222222	photo	79.519424834315	1229.814807	1223.54166666667	1223.54166666667	photo		Kauai	Awa'awapuhi Trail	Wild forest	Partially Obstructed	63.9	Leaf litter			21.5	21.5	17.1	17.1	no				ea94c1d3-9088-4c04-ba3e-c622b5b56bcf	https://storage.googleapis.com/elegansvariation.org/photos/hawaii2017/C-0838.jpg	/Users/tim/Dropbox/AndersenLab/LabFolders/Tim/projects/easyFulcrum-2017AugustHawaii/data/raw/fulcrum/photos/ea94c1d3-9088-4c04-ba3e-c622b5b56bcf.jpg	/Users/tim/Dropbox/AndersenLab/LabFolders/Tim/projects/easyFulcrum-2017AugustHawaii/data/processed/fulcrum/photos/C-0838.jpg	/Users/tim/Dropbox/AndersenLab/LabFolders/Tim/projects/easyFulcrum-2017AugustHawaii/data/processed/fulcrum/photos/thumbnails/C-0838.jpg
hawaii2017	C-0838	S-05507			daehan.lee@northwestern.edu	2017-08-08T10:39:48Z	2017-08-08	38340	22.1420331	-159.6528784	22.1424888888889	-159.653472222222	22.1424888888889	-159.653472222222	photo	79.519424834315	1229.814807	1223.54166666667	1223.54166666667	photo		Kauai	Awa'awapuhi Trail	Wild forest	Partially Obstructed	63.9	Leaf litter			21.5	21.5	17.1	17.1	no				ea94c1d3-9088-4c04-ba3e-c622b5b56bcf	https://storage.googleapis.com/elegansvariation.org/photos/hawaii2017/C-0838.jpg	/Users/tim/Dropbox/AndersenLab/LabFolders/Tim/projects/easyFulcrum-2017AugustHawaii/data/raw/fulcrum/photos/ea94c1d3-9088-4c04-ba3e-c622b5b56bcf.jpg	/Users/tim/Dropbox/AndersenLab/LabFolders/Tim/projects/easyFulcrum-2017AugustHawaii/data/processed/fulcrum/photos/C-0838.jpg	/Users/tim/Dropbox/AndersenLab/LabFolders/Tim/projects/easyFulcrum-2017AugustHawaii/data/processed/fulcrum/photos/thumbnails/C-0838.jpg
hawaii2017	C-0236	S-05514			shannonbrady2014@u.northwestern.edu	2017-08-08T13:38:17Z	2017-08-08	49080	22.13410264	-159.6413134	22.1341027777778	-159.641313888889	22.1341027777778	-159.641313888889	photo	0.052693627261914	1149.11864	1149.1186440678	1149.1186440678	photo	Pu'u Ka Ohelo Berry Flat Trail	Kauai	Pu'u Ka Ohelo Berry Flat Trail	Wild forest	Partially Obstructed	59.9	Rotting fungus			24	24	21.4	21.4	no				78422b9a-ce3b-41ad-a5ba-55f68292b79a	https://storage.googleapis.com/elegansvariation.org/photos/hawaii2017/C-0236.jpg	/Users/tim/Dropbox/AndersenLab/LabFolders/Tim/projects/easyFulcrum-2017AugustHawaii/data/raw/fulcrum/photos/78422b9a-ce3b-41ad-a5ba-55f68292b79a.jpg	/Users/tim/Dropbox/AndersenLab/LabFolders/Tim/projects/easyFulcrum-2017AugustHawaii/data/processed/fulcrum/photos/C-0236.jpg	/Users/tim/Dropbox/AndersenLab/LabFolders/Tim/projects/easyFulcrum-2017AugustHawaii/data/processed/fulcrum/photos/thumbnails/C-0236.jpg
hawaii2017	C-0651	S-05502			dec@u.northwestern.edu	2017-08-08T09:02:37Z	2017-08-08	32520	22.13154877	-159.6604158	22.1315166666667	-159.660483333333	22.1315166666667	-159.660483333333	photo	7.82733095742593	1169.749844	1170.59574468085	1170.59574468085	photo		Kauai		Wild forest	Partially Obstructed	76.3	Leaf litter			67.8	19.9	18.5	18.5	yes	6	3 - Outer Circle	B	49fb9737-35f4-4fbf-913f-9bc82f969c12	https://storage.googleapis.com/elegansvariation.org/photos/hawaii2017/C-0651.jpg	/Users/tim/Dropbox/AndersenLab/LabFolders/Tim/projects/easyFulcrum-2017AugustHawaii/data/raw/fulcrum/photos/49fb9737-35f4-4fbf-913f-9bc82f969c12.jpg	/Users/tim/Dropbox/AndersenLab/LabFolders/Tim/projects/easyFulcrum-2017AugustHawaii/data/processed/fulcrum/photos/C-0651.jpg	/Users/tim/Dropbox/AndersenLab/LabFolders/Tim/projects/easyFulcrum-2017AugustHawaii/data/processed/fulcrum/photos/thumbnails/C-0651.jpg
hawaii2017	C-0495	S-05503			briana.rodriguez@northwestern.edu	2017-08-08T09:39:07Z	2017-08-08	34740	22.15120734	-159.6462847	22.1512083333333	-159.646283333333	22.1512083333333	-159.646283333333	photo	0.179115447118622	1245.018542	1245.01851851852	1245.01851851852	photo		Kauai		Wild forest	Partially Obstructed	74.5	Leaf litter			20.5	20.5	18.6	18.6	no				9b1184a3-bfee-4e31-b640-6309a9f758d7	https://storage.googleapis.com/elegansvariation.org/photos/hawaii2017/C-0495.jpg	/Users/tim/Dropbox/AndersenLab/LabFolders/Tim/projects/easyFulcrum-2017AugustHawaii/data/raw/fulcrum/photos/9b1184a3-bfee-4e31-b640-6309a9f758d7.jpg	/Users/tim/Dropbox/AndersenLab/LabFolders/Tim/projects/easyFulcrum-2017AugustHawaii/data/processed/fulcrum/photos/C-0495.jpg	/Users/tim/Dropbox/AndersenLab/LabFolders/Tim/projects/easyFulcrum-2017AugustHawaii/data/processed/fulcrum/photos/thumbnails/C-0495.jpg
hawaii2017	C-0460	S-05515			stefanzdraljevic2018@u.northwestern.edu	2017-08-08T12:42:45Z	2017-08-08	45720	22.12140666	-159.6579915	22.1214083333333	-159.658	22.1214083333333	-159.658	photo	0.896136512999747	1145.541247	1144.56701030928	1144.56701030928	photo		Kauai		Wild forest	Obstructed	62.9	Leaf litter			74	23.3	18.1	18.1	no				c0be9707-4163-419f-9c8d-0aecb475c94d	https://storage.googleapis.com/elegansvariation.org/photos/hawaii2017/C-0460.jpg	/Users/tim/Dropbox/AndersenLab/LabFolders/Tim/projects/easyFulcrum-2017AugustHawaii/data/raw/fulcrum/photos/c0be9707-4163-419f-9c8d-0aecb475c94d.jpg	/Users/tim/Dropbox/AndersenLab/LabFolders/Tim/projects/easyFulcrum-2017AugustHawaii/data/processed/fulcrum/photos/C-0460.jpg	/Users/tim/Dropbox/AndersenLab/LabFolders/Tim/projects/easyFulcrum-2017AugustHawaii/data/processed/fulcrum/photos/thumbnails/C-0460.jpg
hawaii2017	C-0725	S-05528			dec@u.northwestern.edu	2017-08-08T07:57:50Z	2017-08-08	28620	22.02592986	-159.6728047	22.0260138888889	-159.672744444444	22.0260138888889	-159.672744444444	photo	11.2322090838107	629.5503137	630.357446808511	630.357446808511	photo		Kauai		Wild grassland	Partially Obstructed	60.8	Grass			78.9	26.1	19.5	19.5	no				d0d85d05-a1f5-48ab-b9fa-edcecc7604ab	https://storage.googleapis.com/elegansvariation.org/photos/hawaii2017/C-0725.jpg	/Users/tim/Dropbox/AndersenLab/LabFolders/Tim/projects/easyFulcrum-2017AugustHawaii/data/raw/fulcrum/photos/d0d85d05-a1f5-48ab-b9fa-edcecc7604ab.jpg	/Users/tim/Dropbox/AndersenLab/LabFolders/Tim/projects/easyFulcrum-2017AugustHawaii/data/processed/fulcrum/photos/C-0725.jpg	/Users/tim/Dropbox/AndersenLab/LabFolders/Tim/projects/easyFulcrum-2017AugustHawaii/data/processed/fulcrum/photos/thumbnails/C-0725.jpg
hawaii2017	C-0725	S-05527			dec@u.northwestern.edu	2017-08-08T07:57:50Z	2017-08-08	28620	22.02592986	-159.6728047	22.0260138888889	-159.672744444444	22.0260138888889	-159.672744444444	photo	11.2322090838107	629.5503137	630.357446808511	630.357446808511	photo		Kauai		Wild grassland	Partially Obstructed	60.8	Grass			78.9	26.1	19.5	19.5	no				d0d85d05-a1f5-48ab-b9fa-edcecc7604ab	https://storage.googleapis.com/elegansvariation.org/photos/hawaii2017/C-0725.jpg	/Users/tim/Dropbox/AndersenLab/LabFolders/Tim/projects/easyFulcrum-2017AugustHawaii/data/raw/fulcrum/photos/d0d85d05-a1f5-48ab-b9fa-edcecc7604ab.jpg	/Users/tim/Dropbox/AndersenLab/LabFolders/Tim/projects/easyFulcrum-2017AugustHawaii/data/processed/fulcrum/photos/C-0725.jpg	/Users/tim/Dropbox/AndersenLab/LabFolders/Tim/projects/easyFulcrum-2017AugustHawaii/data/processed/fulcrum/photos/thumbnails/C-0725.jpg
hawaii2017	C-0725	S-05526			dec@u.northwestern.edu	2017-08-08T07:57:50Z	2017-08-08	28620	22.02592986	-159.6728047	22.0260138888889	-159.672744444444	22.0260138888889	-159.672744444444	photo	11.2322090838107	629.5503137	630.357446808511	630.357446808511	photo		Kauai		Wild grassland	Partially Obstructed	60.8	Grass			78.9	26.1	19.5	19.5	no				d0d85d05-a1f5-48ab-b9fa-edcecc7604ab	https://storage.googleapis.com/elegansvariation.org/photos/hawaii2017/C-0725.jpg	/Users/tim/Dropbox/AndersenLab/LabFolders/Tim/projects/easyFulcrum-2017AugustHawaii/data/raw/fulcrum/photos/d0d85d05-a1f5-48ab-b9fa-edcecc7604ab.jpg	/Users/tim/Dropbox/AndersenLab/LabFolders/Tim/projects/easyFulcrum-2017AugustHawaii/data/processed/fulcrum/photos/C-0725.jpg	/Users/tim/Dropbox/AndersenLab/LabFolders/Tim/projects/easyFulcrum-2017AugustHawaii/data/processed/fulcrum/photos/thumbnails/C-0725.jpg
hawaii2017	C-0725	S-05516			dec@u.northwestern.edu	2017-08-08T07:57:50Z	2017-08-08	28620	22.02592986	-159.6728047	22.0260138888889	-159.672744444444	22.0260138888889	-159.672744444444	photo	11.2322090838107	629.5503137	630.357446808511	630.357446808511	photo		Kauai		Wild grassland	Partially Obstructed	60.8	Grass			78.9	26.1	19.5	19.5	no				d0d85d05-a1f5-48ab-b9fa-edcecc7604ab	https://storage.googleapis.com/elegansvariation.org/photos/hawaii2017/C-0725.jpg	/Users/tim/Dropbox/AndersenLab/LabFolders/Tim/projects/easyFulcrum-2017AugustHawaii/data/raw/fulcrum/photos/d0d85d05-a1f5-48ab-b9fa-edcecc7604ab.jpg	/Users/tim/Dropbox/AndersenLab/LabFolders/Tim/projects/easyFulcrum-2017AugustHawaii/data/processed/fulcrum/photos/C-0725.jpg	/Users/tim/Dropbox/AndersenLab/LabFolders/Tim/projects/easyFulcrum-2017AugustHawaii/data/processed/fulcrum/photos/thumbnails/C-0725.jpg
hawaii2017	C-0849	S-05475			erik.andersen@northwestern.edu	2017-08-09T14:32:12Z	2017-08-09	52320	22.1037449	-159.3923692	22.1037444444444	-159.392369444444	22.1037444444444	-159.392369444444	photo	0.0566334557861046	212.3110352	212.311023622047	212.311023622047	photo		Kauai		Wild forest	Partially Obstructed	73.5	Leaf litter			26.7	26.7	24.1	24.1	no				3375f290-dba4-4451-a6d5-efb0e91630c4	https://storage.googleapis.com/elegansvariation.org/photos/hawaii2017/C-0849.jpg	/Users/tim/Dropbox/AndersenLab/LabFolders/Tim/projects/easyFulcrum-2017AugustHawaii/data/raw/fulcrum/photos/3375f290-dba4-4451-a6d5-efb0e91630c4.jpg	/Users/tim/Dropbox/AndersenLab/LabFolders/Tim/projects/easyFulcrum-2017AugustHawaii/data/processed/fulcrum/photos/C-0849.jpg	/Users/tim/Dropbox/AndersenLab/LabFolders/Tim/projects/easyFulcrum-2017AugustHawaii/data/processed/fulcrum/photos/thumbnails/C-0849.jpg
hawaii2017	C-0849	S-05474			erik.andersen@northwestern.edu	2017-08-09T14:32:12Z	2017-08-09	52320	22.1037449	-159.3923692	22.1037444444444	-159.392369444444	22.1037444444444	-159.392369444444	photo	0.0566334557861046	212.3110352	212.311023622047	212.311023622047	photo		Kauai		Wild forest	Partially Obstructed	73.5	Leaf litter			26.7	26.7	24.1	24.1	no				3375f290-dba4-4451-a6d5-efb0e91630c4	https://storage.googleapis.com/elegansvariation.org/photos/hawaii2017/C-0849.jpg	/Users/tim/Dropbox/AndersenLab/LabFolders/Tim/projects/easyFulcrum-2017AugustHawaii/data/raw/fulcrum/photos/3375f290-dba4-4451-a6d5-efb0e91630c4.jpg	/Users/tim/Dropbox/AndersenLab/LabFolders/Tim/projects/easyFulcrum-2017AugustHawaii/data/processed/fulcrum/photos/C-0849.jpg	/Users/tim/Dropbox/AndersenLab/LabFolders/Tim/projects/easyFulcrum-2017AugustHawaii/data/processed/fulcrum/photos/thumbnails/C-0849.jpg
hawaii2017	C-0231	S-05470			briana.rodriguez@northwestern.edu	2017-08-08T09:10:45Z	2017-08-08	33000	22.15107135	-159.6460699			22.15107135	-159.6460699	fulcrum		1201.24364		1201.24364	fulcrum		Kauai		Wild forest	Partially Obstructed	70.7	Leaf litter			70.3	21.3	16.6	16.6	no				275e2148-33d4-4a31-abfa-cd7f920ea02c	https://storage.googleapis.com/elegansvariation.org/photos/hawaii2017/C-0231.jpg	/Users/tim/Dropbox/AndersenLab/LabFolders/Tim/projects/easyFulcrum-2017AugustHawaii/data/raw/fulcrum/photos/275e2148-33d4-4a31-abfa-cd7f920ea02c.jpg	/Users/tim/Dropbox/AndersenLab/LabFolders/Tim/projects/easyFulcrum-2017AugustHawaii/data/processed/fulcrum/photos/C-0231.jpg	/Users/tim/Dropbox/AndersenLab/LabFolders/Tim/projects/easyFulcrum-2017AugustHawaii/data/processed/fulcrum/photos/thumbnails/C-0231.jpg
hawaii2017	C-0231	S-05469			briana.rodriguez@northwestern.edu	2017-08-08T09:10:45Z	2017-08-08	33000	22.15107135	-159.6460699			22.15107135	-159.6460699	fulcrum		1201.24364		1201.24364	fulcrum		Kauai		Wild forest	Partially Obstructed	70.7	Leaf litter			70.3	21.3	16.6	16.6	no				275e2148-33d4-4a31-abfa-cd7f920ea02c	https://storage.googleapis.com/elegansvariation.org/photos/hawaii2017/C-0231.jpg	/Users/tim/Dropbox/AndersenLab/LabFolders/Tim/projects/easyFulcrum-2017AugustHawaii/data/raw/fulcrum/photos/275e2148-33d4-4a31-abfa-cd7f920ea02c.jpg	/Users/tim/Dropbox/AndersenLab/LabFolders/Tim/projects/easyFulcrum-2017AugustHawaii/data/processed/fulcrum/photos/C-0231.jpg	/Users/tim/Dropbox/AndersenLab/LabFolders/Tim/projects/easyFulcrum-2017AugustHawaii/data/processed/fulcrum/photos/thumbnails/C-0231.jpg
hawaii2017	C-0231	S-05476			briana.rodriguez@northwestern.edu	2017-08-08T09:10:45Z	2017-08-08	33000	22.15107135	-159.6460699			22.15107135	-159.6460699	fulcrum		1201.24364		1201.24364	fulcrum		Kauai		Wild forest	Partially Obstructed	70.7	Leaf litter			70.3	21.3	16.6	16.6	no				275e2148-33d4-4a31-abfa-cd7f920ea02c	https://storage.googleapis.com/elegansvariation.org/photos/hawaii2017/C-0231.jpg	/Users/tim/Dropbox/AndersenLab/LabFolders/Tim/projects/easyFulcrum-2017AugustHawaii/data/raw/fulcrum/photos/275e2148-33d4-4a31-abfa-cd7f920ea02c.jpg	/Users/tim/Dropbox/AndersenLab/LabFolders/Tim/projects/easyFulcrum-2017AugustHawaii/data/processed/fulcrum/photos/C-0231.jpg	/Users/tim/Dropbox/AndersenLab/LabFolders/Tim/projects/easyFulcrum-2017AugustHawaii/data/processed/fulcrum/photos/thumbnails/C-0231.jpg
hawaii2017	C-0688	S-05472			daehan.lee@northwestern.edu	2017-08-08T09:18:08Z	2017-08-08	33480	22.13274578	-159.6605151	22.1328916666667	-159.660508333333	22.1328916666667	-159.660508333333	photo	16.2550121571374	1114.903186	1113.52403846154	1113.52403846154	photo		Kauai		Wild forest	Partially Obstructed	82.9	Rotting fruit			18.1	18.1	16.9	16.9	no				2e90a764-7046-425e-9c45-5b8115be3f71	https://storage.googleapis.com/elegansvariation.org/photos/hawaii2017/C-0688.jpg	/Users/tim/Dropbox/AndersenLab/LabFolders/Tim/projects/easyFulcrum-2017AugustHawaii/data/raw/fulcrum/photos/2e90a764-7046-425e-9c45-5b8115be3f71.jpg	/Users/tim/Dropbox/AndersenLab/LabFolders/Tim/projects/easyFulcrum-2017AugustHawaii/data/processed/fulcrum/photos/C-0688.jpg	/Users/tim/Dropbox/AndersenLab/LabFolders/Tim/projects/easyFulcrum-2017AugustHawaii/data/processed/fulcrum/photos/thumbnails/C-0688.jpg
hawaii2017	C-0688	S-05464			daehan.lee@northwestern.edu	2017-08-08T09:18:08Z	2017-08-08	33480	22.13274578	-159.6605151	22.1328916666667	-159.660508333333	22.1328916666667	-159.660508333333	photo	16.2550121571374	1114.903186	1113.52403846154	1113.52403846154	photo		Kauai		Wild forest	Partially Obstructed	82.9	Rotting fruit			18.1	18.1	16.9	16.9	no				2e90a764-7046-425e-9c45-5b8115be3f71	https://storage.googleapis.com/elegansvariation.org/photos/hawaii2017/C-0688.jpg	/Users/tim/Dropbox/AndersenLab/LabFolders/Tim/projects/easyFulcrum-2017AugustHawaii/data/raw/fulcrum/photos/2e90a764-7046-425e-9c45-5b8115be3f71.jpg	/Users/tim/Dropbox/AndersenLab/LabFolders/Tim/projects/easyFulcrum-2017AugustHawaii/data/processed/fulcrum/photos/C-0688.jpg	/Users/tim/Dropbox/AndersenLab/LabFolders/Tim/projects/easyFulcrum-2017AugustHawaii/data/processed/fulcrum/photos/thumbnails/C-0688.jpg
hawaii2017	C-0688	S-05471			daehan.lee@northwestern.edu	2017-08-08T09:18:08Z	2017-08-08	33480	22.13274578	-159.6605151	22.1328916666667	-159.660508333333	22.1328916666667	-159.660508333333	photo	16.2550121571374	1114.903186	1113.52403846154	1113.52403846154	photo		Kauai		Wild forest	Partially Obstructed	82.9	Rotting fruit			18.1	18.1	16.9	16.9	no				2e90a764-7046-425e-9c45-5b8115be3f71	https://storage.googleapis.com/elegansvariation.org/photos/hawaii2017/C-0688.jpg	/Users/tim/Dropbox/AndersenLab/LabFolders/Tim/projects/easyFulcrum-2017AugustHawaii/data/raw/fulcrum/photos/2e90a764-7046-425e-9c45-5b8115be3f71.jpg	/Users/tim/Dropbox/AndersenLab/LabFolders/Tim/projects/easyFulcrum-2017AugustHawaii/data/processed/fulcrum/photos/C-0688.jpg	/Users/tim/Dropbox/AndersenLab/LabFolders/Tim/projects/easyFulcrum-2017AugustHawaii/data/processed/fulcrum/photos/thumbnails/C-0688.jpg
hawaii2017	C-0466	S-05479			stefanzdraljevic2018@u.northwestern.edu	2017-08-08T12:18:36Z	2017-08-08	44280	22.12434259	-159.6534873	22.1243416666667	-159.653486111111	22.1243416666667	-159.653486111111	photo	0.159987259588962	1126.995837	1126.99583333333	1126.99583333333	photo		Kauai		Wild forest	Partially Obstructed	54.7	Leaf litter	Base of tree		77.7	25.4	17.7	17.7	no				9e705a7f-4d7c-4c40-a5ac-9a92d62cbc54	https://storage.googleapis.com/elegansvariation.org/photos/hawaii2017/C-0466.jpg	/Users/tim/Dropbox/AndersenLab/LabFolders/Tim/projects/easyFulcrum-2017AugustHawaii/data/raw/fulcrum/photos/9e705a7f-4d7c-4c40-a5ac-9a92d62cbc54.jpg	/Users/tim/Dropbox/AndersenLab/LabFolders/Tim/projects/easyFulcrum-2017AugustHawaii/data/processed/fulcrum/photos/C-0466.jpg	/Users/tim/Dropbox/AndersenLab/LabFolders/Tim/projects/easyFulcrum-2017AugustHawaii/data/processed/fulcrum/photos/thumbnails/C-0466.jpg
hawaii2017	C-0466	S-05477			stefanzdraljevic2018@u.northwestern.edu	2017-08-08T12:18:36Z	2017-08-08	44280	22.12434259	-159.6534873	22.1243416666667	-159.653486111111	22.1243416666667	-159.653486111111	photo	0.159987259588962	1126.995837	1126.99583333333	1126.99583333333	photo		Kauai		Wild forest	Partially Obstructed	54.7	Leaf litter	Base of tree		77.7	25.4	17.7	17.7	no				9e705a7f-4d7c-4c40-a5ac-9a92d62cbc54	https://storage.googleapis.com/elegansvariation.org/photos/hawaii2017/C-0466.jpg	/Users/tim/Dropbox/AndersenLab/LabFolders/Tim/projects/easyFulcrum-2017AugustHawaii/data/raw/fulcrum/photos/9e705a7f-4d7c-4c40-a5ac-9a92d62cbc54.jpg	/Users/tim/Dropbox/AndersenLab/LabFolders/Tim/projects/easyFulcrum-2017AugustHawaii/data/processed/fulcrum/photos/C-0466.jpg	/Users/tim/Dropbox/AndersenLab/LabFolders/Tim/projects/easyFulcrum-2017AugustHawaii/data/processed/fulcrum/photos/thumbnails/C-0466.jpg
hawaii2017	C-0240	S-05480			briana.rodriguez@northwestern.edu	2017-08-08T11:03:39Z	2017-08-08	39780	22.12600815	-159.5737687			22.12600815	-159.5737687	fulcrum							Kauai		Wild forest	Partially Obstructed	66.5	Leaf litter	Found under log		21.9	21.9	17.3	17.3	no				a839ad24-aeec-4fa1-bdef-538843acf189	https://storage.googleapis.com/elegansvariation.org/photos/hawaii2017/C-0240.jpg	/Users/tim/Dropbox/AndersenLab/LabFolders/Tim/projects/easyFulcrum-2017AugustHawaii/data/raw/fulcrum/photos/a839ad24-aeec-4fa1-bdef-538843acf189.jpg	/Users/tim/Dropbox/AndersenLab/LabFolders/Tim/projects/easyFulcrum-2017AugustHawaii/data/processed/fulcrum/photos/C-0240.jpg	/Users/tim/Dropbox/AndersenLab/LabFolders/Tim/projects/easyFulcrum-2017AugustHawaii/data/processed/fulcrum/photos/thumbnails/C-0240.jpg
hawaii2017	C-0659	S-05488			dec@u.northwestern.edu	2017-08-08T08:52:15Z	2017-08-08	31920	22.13141582	-159.6604236	22.1314805555556	-159.660469444444	22.1314805555556	-159.660469444444	photo	8.61854032593771	1171.290994	1170.90967741936	1170.90967741936	photo		Kauai		Wild forest	Partially Obstructed	76	Leaf litter			67.8	19.9	15.8	15.8	yes	6	0 - Center	A	38eb0e85-aa8b-4e67-881d-d1ff8c612dcc	https://storage.googleapis.com/elegansvariation.org/photos/hawaii2017/C-0659.jpg	/Users/tim/Dropbox/AndersenLab/LabFolders/Tim/projects/easyFulcrum-2017AugustHawaii/data/raw/fulcrum/photos/38eb0e85-aa8b-4e67-881d-d1ff8c612dcc.jpg	/Users/tim/Dropbox/AndersenLab/LabFolders/Tim/projects/easyFulcrum-2017AugustHawaii/data/processed/fulcrum/photos/C-0659.jpg	/Users/tim/Dropbox/AndersenLab/LabFolders/Tim/projects/easyFulcrum-2017AugustHawaii/data/processed/fulcrum/photos/thumbnails/C-0659.jpg
hawaii2017	C-0488	S-05487			kathrynevans2015@u.northwestern.edu	2017-08-08T09:56:23Z	2017-08-08	35760	22.1491343	-159.6413539	22.1491343000012	-159.6413545	22.1491343000012	-159.6413545	photo	0.0618628465658337	1266	1266	1266	photo		Kauai		Wild forest	Partially Obstructed	68.4	Leaf litter			21.2	21.2	17.9	17.9	yes	5	1	A	89c55a80-3680-466f-b8da-2f0e6147ebb3	https://storage.googleapis.com/elegansvariation.org/photos/hawaii2017/C-0488.jpg	/Users/tim/Dropbox/AndersenLab/LabFolders/Tim/projects/easyFulcrum-2017AugustHawaii/data/raw/fulcrum/photos/89c55a80-3680-466f-b8da-2f0e6147ebb3.jpg	/Users/tim/Dropbox/AndersenLab/LabFolders/Tim/projects/easyFulcrum-2017AugustHawaii/data/processed/fulcrum/photos/C-0488.jpg	/Users/tim/Dropbox/AndersenLab/LabFolders/Tim/projects/easyFulcrum-2017AugustHawaii/data/processed/fulcrum/photos/thumbnails/C-0488.jpg
hawaii2017	C-0680	S-05495			daehan.lee@northwestern.edu	2017-08-08T12:42:41Z	2017-08-08	45720	22.12136877	-159.6580674	22.1214888888889	-159.658058333333	22.1214888888889	-159.658058333333	photo	13.404223383462	1171.632202	1142.89247311828	1142.89247311828	photo		Kauai		Wild forest	Partially Obstructed	63.5	Leaf litter			22.9	22.9	18.9	18.9	no				dec4d53b-a753-48b6-b905-a981c1ac2c09	https://storage.googleapis.com/elegansvariation.org/photos/hawaii2017/C-0680.jpg	/Users/tim/Dropbox/AndersenLab/LabFolders/Tim/projects/easyFulcrum-2017AugustHawaii/data/raw/fulcrum/photos/dec4d53b-a753-48b6-b905-a981c1ac2c09.jpg	/Users/tim/Dropbox/AndersenLab/LabFolders/Tim/projects/easyFulcrum-2017AugustHawaii/data/processed/fulcrum/photos/C-0680.jpg	/Users/tim/Dropbox/AndersenLab/LabFolders/Tim/projects/easyFulcrum-2017AugustHawaii/data/processed/fulcrum/photos/thumbnails/C-0680.jpg
hawaii2017	C-0680	S-05494			daehan.lee@northwestern.edu	2017-08-08T12:42:41Z	2017-08-08	45720	22.12136877	-159.6580674	22.1214888888889	-159.658058333333	22.1214888888889	-159.658058333333	photo	13.404223383462	1171.632202	1142.89247311828	1142.89247311828	photo		Kauai		Wild forest	Partially Obstructed	63.5	Leaf litter			22.9	22.9	18.9	18.9	no				dec4d53b-a753-48b6-b905-a981c1ac2c09	https://storage.googleapis.com/elegansvariation.org/photos/hawaii2017/C-0680.jpg	/Users/tim/Dropbox/AndersenLab/LabFolders/Tim/projects/easyFulcrum-2017AugustHawaii/data/raw/fulcrum/photos/dec4d53b-a753-48b6-b905-a981c1ac2c09.jpg	/Users/tim/Dropbox/AndersenLab/LabFolders/Tim/projects/easyFulcrum-2017AugustHawaii/data/processed/fulcrum/photos/C-0680.jpg	/Users/tim/Dropbox/AndersenLab/LabFolders/Tim/projects/easyFulcrum-2017AugustHawaii/data/processed/fulcrum/photos/thumbnails/C-0680.jpg
hawaii2017	C-0686	S-05505			daehan.lee@northwestern.edu	2017-08-08T12:11:25Z	2017-08-08	43860	22.12474647	-159.6517474	22.1247111111111	-159.651719444444	22.1247111111111	-159.651719444444	photo	4.87893126031813	1101.96532	1107.29069767442	1107.29069767442	photo		Kauai		Wild forest	Obstructed	53.3	Leaf litter	under log		26.3	26.3	19.5	19.5	no				a38f9290-caf8-4e9f-8289-0f84c863c54b	https://storage.googleapis.com/elegansvariation.org/photos/hawaii2017/C-0686.jpg	/Users/tim/Dropbox/AndersenLab/LabFolders/Tim/projects/easyFulcrum-2017AugustHawaii/data/raw/fulcrum/photos/a38f9290-caf8-4e9f-8289-0f84c863c54b.jpg	/Users/tim/Dropbox/AndersenLab/LabFolders/Tim/projects/easyFulcrum-2017AugustHawaii/data/processed/fulcrum/photos/C-0686.jpg	/Users/tim/Dropbox/AndersenLab/LabFolders/Tim/projects/easyFulcrum-2017AugustHawaii/data/processed/fulcrum/photos/thumbnails/C-0686.jpg
hawaii2017	C-0695	S-05513			daehan.lee@northwestern.edu	2017-08-08T08:47:56Z	2017-08-08	31620	22.13070416	-159.6600559	22.1312194444444	-159.660297222222	22.1312194444444	-159.660297222222	photo	62.5264313739176	1139.066516	1152.46	1152.46	photo		Kauai		Wild forest	Partially Obstructed	76.6	Leaf litter			18.8	18.8	17.2	17.2	no				2dd73783-f9d4-47c2-b311-ebd629c9ef40	https://storage.googleapis.com/elegansvariation.org/photos/hawaii2017/C-0695.jpg	/Users/tim/Dropbox/AndersenLab/LabFolders/Tim/projects/easyFulcrum-2017AugustHawaii/data/raw/fulcrum/photos/2dd73783-f9d4-47c2-b311-ebd629c9ef40.jpg	/Users/tim/Dropbox/AndersenLab/LabFolders/Tim/projects/easyFulcrum-2017AugustHawaii/data/processed/fulcrum/photos/C-0695.jpg	/Users/tim/Dropbox/AndersenLab/LabFolders/Tim/projects/easyFulcrum-2017AugustHawaii/data/processed/fulcrum/photos/thumbnails/C-0695.jpg
hawaii2017	C-0695	S-05525			daehan.lee@northwestern.edu	2017-08-08T08:47:56Z	2017-08-08	31620	22.13070416	-159.6600559	22.1312194444444	-159.660297222222	22.1312194444444	-159.660297222222	photo	62.5264313739176	1139.066516	1152.46	1152.46	photo		Kauai		Wild forest	Partially Obstructed	76.6	Leaf litter			18.8	18.8	17.2	17.2	no				2dd73783-f9d4-47c2-b311-ebd629c9ef40	https://storage.googleapis.com/elegansvariation.org/photos/hawaii2017/C-0695.jpg	/Users/tim/Dropbox/AndersenLab/LabFolders/Tim/projects/easyFulcrum-2017AugustHawaii/data/raw/fulcrum/photos/2dd73783-f9d4-47c2-b311-ebd629c9ef40.jpg	/Users/tim/Dropbox/AndersenLab/LabFolders/Tim/projects/easyFulcrum-2017AugustHawaii/data/processed/fulcrum/photos/C-0695.jpg	/Users/tim/Dropbox/AndersenLab/LabFolders/Tim/projects/easyFulcrum-2017AugustHawaii/data/processed/fulcrum/photos/thumbnails/C-0695.jpg
hawaii2017	C-0232	S-05523			kathrynevans2015@u.northwestern.edu	2017-08-08T10:50:40Z	2017-08-08	39000	22.1451017	-159.6401176	22.1451196	-159.640055	22.1451196	-159.640055	photo	6.75511909829985	1272	1280	1280	photo		Kauai		Wild forest	Partially Obstructed	61.4	Leaf litter			23.3	23.3	18.1	18.1	no				21f18886-2eed-4971-b81a-ba3753e7c7c9	https://storage.googleapis.com/elegansvariation.org/photos/hawaii2017/C-0232.jpg	/Users/tim/Dropbox/AndersenLab/LabFolders/Tim/projects/easyFulcrum-2017AugustHawaii/data/raw/fulcrum/photos/21f18886-2eed-4971-b81a-ba3753e7c7c9.jpg	/Users/tim/Dropbox/AndersenLab/LabFolders/Tim/projects/easyFulcrum-2017AugustHawaii/data/processed/fulcrum/photos/C-0232.jpg	/Users/tim/Dropbox/AndersenLab/LabFolders/Tim/projects/easyFulcrum-2017AugustHawaii/data/processed/fulcrum/photos/thumbnails/C-0232.jpg
hawaii2017	C-0232	S-05522			kathrynevans2015@u.northwestern.edu	2017-08-08T10:50:40Z	2017-08-08	39000	22.1451017	-159.6401176	22.1451196	-159.640055	22.1451196	-159.640055	photo	6.75511909829985	1272	1280	1280	photo		Kauai		Wild forest	Partially Obstructed	61.4	Leaf litter			23.3	23.3	18.1	18.1	no				21f18886-2eed-4971-b81a-ba3753e7c7c9	https://storage.googleapis.com/elegansvariation.org/photos/hawaii2017/C-0232.jpg	/Users/tim/Dropbox/AndersenLab/LabFolders/Tim/projects/easyFulcrum-2017AugustHawaii/data/raw/fulcrum/photos/21f18886-2eed-4971-b81a-ba3753e7c7c9.jpg	/Users/tim/Dropbox/AndersenLab/LabFolders/Tim/projects/easyFulcrum-2017AugustHawaii/data/processed/fulcrum/photos/C-0232.jpg	/Users/tim/Dropbox/AndersenLab/LabFolders/Tim/projects/easyFulcrum-2017AugustHawaii/data/processed/fulcrum/photos/thumbnails/C-0232.jpg
[truncated: 3,207 more rows]
[truncated: 39 more columns]
